# Supplementary material for: A bioinformatic analysis identifies circadian expression of splicing factors and time-dependent alternative splicing events in the HD-MY-Z cell line
Source: Sci Rep. 2019 Jul 30;9:11062. doi: 10.1038/s41598-019-47343-w (PMC6667479; doi:10.1038/s41598-019-47343-w)
Supplement: Supplementary file 5 — Table S1 [file 41598_2019_47343_MOESM5_ESM.xls]

## Sheet: Supplemental_Table_S1
Ensembl Gene ID	Associated Gene Name	EntrezGene ID
ENSG00000283153	FRG1	2483
ENSG00000282947	HNRNPL	3191
ENSG00000282958	HNRNPR	10236
ENSG00000283630	FRG1	2483
ENSG00000275117	PRPF31	26121
ENSG00000105258	POLR2I	5438
ENSG00000100109	TFIP11	24144
ENSG00000064419	TNPO3	23534
ENSG00000116560	SFPQ	6421
ENSG00000140829	DHX38	9785
ENSG00000274672	TSEN34	79042
ENSG00000125835	SNRPB	6628
ENSG00000274078	TSEN34	79042
ENSG00000274129	TSEN34	79042
ENSG00000137168	PPIL1	51645
ENSG00000277953	PRPF31	26121
ENSG00000152147	GEMIN6	79833
ENSG00000125676	THOC2	57187
ENSG00000087365	SF3B2	10992
ENSG00000165934	CPSF2	53981
ENSG00000114503	NCBP2	22916
ENSG00000109606	DHX15	1665
ENSG00000047315	POLR2B	5431
ENSG00000110844	PRPF40B	25766
ENSG00000076924	XAB2	56949
ENSG00000205937	RNPS1	10921
ENSG00000165494	PCF11	51585
ENSG00000108883	EFTUD2	9343
ENSG00000204392	LSM2	57819
ENSG00000163156	SCNM1	79005
ENSG00000163156	SCNM1	100534012
ENSG00000105618	PRPF31	26121
ENSG00000126461	SCAF1	58506
ENSG00000136875	PRPF4	9128
ENSG00000277154	PRPF31	26121
ENSG00000096746	HNRNPH3	3189
ENSG00000198231	DDX42	11325
ENSG00000113649	TCERG1	10915
ENSG00000102805	CLN5	1203
ENSG00000102978	POLR2C	5432
ENSG00000164609	SLU7	10569
ENSG00000139343	SNRPF	6636
ENSG00000140939	NOL3	8996
ENSG00000169045	HNRNPH1	3187
ENSG00000149743	TRPT1	83707
ENSG00000169249	ZRSR2	8233
ENSG00000138376	BARD1	580
ENSG00000233561	DHX16	8449
ENSG00000089280	FUS	2521
ENSG00000236826	LSM2	57819
ENSG00000206486	DHX16	8449
ENSG00000273896	TSEN34	79042
ENSG00000274894	PRPF31	26121
ENSG00000275165	TSEN34	79042
ENSG00000274651	PRPF31	26121
ENSG00000144231	POLR2D	5433
ENSG00000161981	SNRNP25	79622
ENSG00000168066	SF1	7536
ENSG00000011304	PTBP1	5725
ENSG00000011304	PTBP1	100616459
ENSG00000136937	NCBP1	4686
ENSG00000132485	ZRANB2	9406
ENSG00000231502	LSM2	57819
ENSG00000168883	USP39	10713
ENSG00000089876	DHX32	55760
ENSG00000153187	HNRNPU	3192
ENSG00000165304	MELK	9833
ENSG00000100056	DGCR14	8220
ENSG00000005007	UPF1	5976
ENSG00000126945	HNRNPH2	3188
ENSG00000096063	SRPK1	6732
ENSG00000117569	PTBP2	58155
ENSG00000100028	SNRPD3	6634
ENSG00000159140	SON	6651
ENSG00000159140	SON	102465248
ENSG00000101811	CSTF2	1478
ENSG00000104852	SNRNP70	6625
ENSG00000086589	RBM22	55696
ENSG00000278622	TSEN34	79042
ENSG00000134748	PRPF38A	84950
ENSG00000167978	SRRM2	23524
ENSG00000164548	TRA2A	29896
ENSG00000140830	TXNL4B	54957
ENSG00000138398	PPIG	9360
ENSG00000143368	SF3B4	10262
ENSG00000138668	HNRNPD	3184
ENSG00000145833	DDX46	9879
ENSG00000100603	SNW1	22938
ENSG00000101161	PRPF6	24148
ENSG00000060339	CCAR1	55749
ENSG00000173933	RBM4	5936
ENSG00000274081	PUF60	22827
ENSG00000048740	CELF2	10659
ENSG00000119707	RBM25	58517
ENSG00000101489	CELF4	56853
ENSG00000117614	SYF2	25949
ENSG00000164985	PSIP1	11168
ENSG00000007392	LUC7L	55692
ENSG00000169564	PCBP1	5093
ENSG00000100319	ZMAT5	55954
ENSG00000123154	WDR83	84292
ENSG00000163882	POLR2H	5437
ENSG00000113593	PPWD1	23398
ENSG00000021776	AQR	9716
ENSG00000088247	KHSRP	8570
ENSG00000088247	KHSRP	100500888
ENSG00000274796	TSEN34	79042
ENSG00000135250	SRPK2	6733
ENSG00000172409	CLP1	10978
ENSG00000277707	PRPF31	26121
ENSG00000064703	DDX20	11218
ENSG00000132600	PRMT7	54496
ENSG00000074201	CLNS1A	1207
ENSG00000276421	PRPF31	26121
ENSG00000115524	SF3B1	23451
ENSG00000108848	LUC7L3	51747
ENSG00000084463	WBP11	51729
ENSG00000164167	LSM6	11157
ENSG00000131773	KHDRBS3	10656
ENSG00000227222	DHX16	8449
ENSG00000117360	PRPF3	9129
ENSG00000146457	WTAP	9589
ENSG00000228175	GEMIN8P4
ENSG00000108561	C1QBP	708
ENSG00000130810	PPAN	56342
ENSG00000100461	RBM23	55147
ENSG00000099817	POLR2E	5434
ENSG00000128739	SNRPN	6638
ENSG00000101452	DHX35	60625
ENSG00000124380	SNRNP27	11017
ENSG00000117751	PPP1R8	5511
ENSG00000139168	ZCRB1	85437
ENSG00000167005	NUDT21	11051
ENSG00000106344	RBM28	55131
ENSG00000084072	PPIE	10450
ENSG00000171566	PLRG1	5356
ENSG00000110107	PRPF19	27339
ENSG00000161265	U2AF1L4	199746
ENSG00000125743	SNRPD2	6633
ENSG00000144028	SNRNP200	23020
ENSG00000039123	SKIV2L2	23517
ENSG00000170892	TSEN34	79042
ENSG00000149187	CELF1	10658
ENSG00000120948	TARDBP	23435
ENSG00000226171	DHX16	8449
ENSG00000138231	DBR1	51163
ENSG00000278605	TSEN34	79042
ENSG00000077312	SNRPA	6626
ENSG00000179409	GEMIN4	50628
ENSG00000112739	PRPF4B	8899
ENSG00000169371	SNUPN	10073
ENSG00000082516	GEMIN5	25929
ENSG00000131876	SNRPA1	6627
ENSG00000177733	HNRNPA0	10949
ENSG00000124795	DEK	7913
ENSG00000134186	PRPF38B	55119
ENSG00000189091	SF3B3	23450
ENSG00000099995	SF3A1	10291
ENSG00000033030	ZCCHC8	55596
ENSG00000065978	YBX1	4904
ENSG00000233049	DHX16	8449
ENSG00000176473	WDR25	79446
ENSG00000101138	CSTF1	1477
ENSG00000125870	SNRPB2	6629
ENSG00000119953	SMNDC1	10285
ENSG00000170860	LSM3	27258
ENSG00000130520	LSM4	25804
ENSG00000142252	GEMIN7	79760
ENSG00000168002	POLR2G	5436
ENSG00000122566	HNRNPA2B1	3181
ENSG00000079785	DDX1	1653
ENSG00000159409	CELF3	11189
ENSG00000171960	PPIH	10465
ENSG00000104897	SF3A2	8175
ENSG00000130332	LSM7	51690
ENSG00000100941	PNN	5411
ENSG00000149532	CPSF7	79869
ENSG00000141759	TXNL4A	10907
ENSG00000100410	PHF5A	84844
ENSG00000169062	UPF3A	65110
ENSG00000126698	DNAJC8	22826
ENSG00000169976	SF3B5	83443
ENSG00000265241	RBM8A	9939
ENSG00000063244	U2AF2	11338
ENSG00000116455	WDR77	79084
ENSG00000224979	LSM2	57819
ENSG00000204560	DHX16	8449
ENSG00000096401	CDC5L	988
ENSG00000240344	PPIL3	53938
ENSG00000104824	HNRNPL	3191
ENSG00000141543	EIF4A3	9775
ENSG00000140488	CELF6	60677
ENSG00000125970	RALY	22913
ENSG00000099783	HNRNPM	4670
ENSG00000124562	SNRPC	6631
ENSG00000176102	CSTF3	1479
ENSG00000183431	SF3A3	10946
ENSG00000120688	WBP4	11193
ENSG00000167088	SNRPD1	6632
ENSG00000168438	CDC40	51362
ENSG00000013441	CLK1	1195
ENSG00000147140	NONO	4841
ENSG00000138433	CIR1	9541
ENSG00000116679	IVNS1ABP	10625
ENSG00000174243	DDX23	9416
ENSG00000196504	PRPF40A	55660
ENSG00000159792	PSKH1	5681
ENSG00000162385	MAGOH	4116
ENSG00000131981	LGALS3	3958
ENSG00000184209	SNRNP35	11066
ENSG00000125351	UPF3B	65109
ENSG00000160201	U2AF1	7307
ENSG00000105323	HNRNPUL1	11100
ENSG00000184937	WT1	7490
ENSG00000131051	RBM39	9584
ENSG00000090060	PAPOLA	10914
ENSG00000067596	DHX8	1659
ENSG00000100142	POLR2F	5435
ENSG00000110700	RPS13	6207
ENSG00000240682	ISY1	57461
ENSG00000134453	RBM17	84991
ENSG00000075856	SART3	9733
ENSG00000135829	DHX9	1660
ENSG00000163605	PPP4R2	151987
ENSG00000181817	LSM10	84967
ENSG00000083896	YTHDC1	91746
ENSG00000259956	RBM15B	29890
ENSG00000175467	SART1	9092
ENSG00000182196	ARL6IP4	51329
ENSG00000101343	CRNKL1	51340
ENSG00000112531	QKI	9444
ENSG00000275272	YTHDC1	91746
ENSG00000119203	CPSF3	51692
ENSG00000072501	SMC1A	8243
ENSG00000115241	PPM1G	5496
ENSG00000173914	RBM4B	83759
ENSG00000147669	POLR2K	5440
ENSG00000109536	FRG1	2483
ENSG00000139910	NOVA1	4857
ENSG00000183011	NAA38	84316
ENSG00000060688	SNRNP40	9410
ENSG00000095787	WAC	51322
ENSG00000136527	TRA2B	6434
ENSG00000168566	SNRNP48	154007
ENSG00000172850	LSM2	57819
ENSG00000165119	HNRNPK	3190
ENSG00000165119	HNRNPK	407043
ENSG00000133226	SRRM1	10250
ENSG00000135316	SYNCRIP	10492
ENSG00000165630	PRPF18	8559
ENSG00000003756	RBM5	10181
ENSG00000169813	HNRNPF	3185
ENSG00000185246	PRPF39	55015
ENSG00000155858	LSM11	134353
ENSG00000225998	LSM2	57819
ENSG00000125944	HNRNPR	10236
ENSG00000181222	POLR2A	5430
ENSG00000150316	CWC15	51503
ENSG00000154743	TSEN2	80746
ENSG00000005075	POLR2J	5439
ENSG00000275145	FRG1	2483
ENSG00000177700	POLR2L	5441
ENSG00000174231	PRPF8	10594
ENSG00000116830	TTF2	8458
ENSG00000274442	PRPF8	10594
ENSG00000108654	DDX5	1655
ENSG00000108654	DDX5	100616387
ENSG00000108654	DDX5	100616408
ENSG00000111196	MAGOHB	55110
ENSG00000023734	STRAP	11171
ENSG00000179950	PUF60	22827
ENSG00000233418	DHX16	8449
ENSG00000182872	RBM10	8241
ENSG00000174891	RSRC1	51319
ENSG00000135486	HNRNPA1	3178
ENSG00000137574	TGS1	96764
ENSG00000231377	DHX16	8449
ENSG00000169217	CD2BP2	10421
ENSG00000164944	KIAA1429	25962
ENSG00000198258	UBL5	59286
ENSG00000079134	THOC1	9984
ENSG00000197111	PCBP2	5094
ENSG00000071894	CPSF1	29894
ENSG00000071894	CPSF1	100126351
ENSG00000071894	CPSF1	100302196
ENSG00000071894	CPSF1	102466749
ENSG00000182173	TSEN54	283989
ENSG00000106355	LSM5	23658
ENSG00000151461	UPF2	26019
ENSG00000046647	GEMIN8	54960
ENSG00000175324	LSM1	27257
ENSG00000100836	PABPN1	8106
ENSG00000274144	PRPF31	26121
ENSG00000278712	TSEN34	79042
ENSG00000275885	PRPF31	26121
ENSG00000197579	TOPORS	10210
ENSG00000121774	KHDRBS1	10657
ENSG00000188529	SRSF10	10772
ENSG00000104859	CLASRP	11129
ENSG00000261893	CLK2	1196
ENSG00000176444	CLK2	1196
ENSG00000179335	CLK3	1198
ENSG00000107105	ELAVL2	1993
ENSG00000066044	ELAVL1	1994
ENSG00000196361	ELAVL3	1995
ENSG00000162374	ELAVL4	1996
ENSG00000112232	KHDRBS2	202559
ENSG00000170144	HNRNPA3	220988
ENSG00000102081	FMR1	2332
ENSG00000155966	AFF2	2334
ENSG00000100320	RBFOX2	23543
ENSG00000277564	RBFOX2	23543
ENSG00000071626	DAZAP1	26528
ENSG00000083635	NUFIP1	26747
ENSG00000170748	RBMXL2	27288
ENSG00000147274	RBMX	27316
ENSG00000102241	HTATSF1	27336
ENSG00000197451	HNRNPAB	3182
ENSG00000092199	HNRNPC	3183
ENSG00000196639	HRH1	3269
ENSG00000152601	MBNL1	4154
ENSG00000135517	MIP	4284
ENSG00000104967	NOVA2	4858
ENSG00000078328	RBFOX1	54715
ENSG00000104413	ESRP1	54845
ENSG00000136450	SRSF1	6426
ENSG00000161547	SRSF2	6427
ENSG00000112081	SRSF3	6428
ENSG00000116350	SRSF4	6429
ENSG00000100650	SRSF5	6430
ENSG00000124193	SRSF6	6431
ENSG00000115875	SRSF7	6432
ENSG00000116001	TIA1	7072
ENSG00000151923	TIAL1	7073
ENSG00000198900	TOP1	7150
ENSG00000103067	ESRP2	80004
ENSG00000114416	FXR1	8087
ENSG00000111786	SRSF9	8683
ENSG00000143889	HNRNPLL	92906
ENSG00000116754	SRSF11	9295
ENSG00000152795	HNRNPDL	9987
