# Supplementary material for: A bioinformatic analysis identifies circadian expression of splicing factors and time-dependent alternative splicing events in the HD-MY-Z cell line
Source: Sci Rep. 2019 Jul 30;9:11062. doi: 10.1038/s41598-019-47343-w (PMC6667479; doi:10.1038/s41598-019-47343-w)
Supplement: Supplementary file 6 — Table S2 [file 41598_2019_47343_MOESM6_ESM.xls]

## Sheet: Supplemental_Table_S2
Gene Symbol (Node)	intact	Interactor Type	Interactor Type ID	UniProt ID	Taxonomy ID	Taxonomy Name	uniprot	Xref	Xref ID
U2AF2	EBI-742339|EBI-946034	protein	MI:0326	P26368	9606	human	U2 snRNP auxiliary factor large subunit|U2AF2|U2 auxiliary factor 65 kDa subunit|Q96HC5|U2AF65|P26368	spliceosomal complex|mRNA 3'-end processing|mRNA export from nucleus|negative regulation of mRNA splicing, via spliceosome|mRNA splicing, via spliceosome|termination of RNA polymerase II transcription|RNA recognition motif, RNP-1|U2 snRNP auxilliary factor, large subunit, splicing factor|commitment complex|poly-pyrimidine tract binding|nuclear speck|positive regulation of RNA splicing|RNA export …	GO:0005681|GO:0031124|GO:0006406|GO:0048025|GO:0000398|GO:0006369|NP_001012496.1|NP_009210.1|IPR000504|IPR006529|1JMT|1O0P|1OPI|1U2F|2G4B|2HZC|2U2F|2YH0|2YH1|GO:0000243|GO:0008187|GO:0016607|GO:0033120|2M0G|3VAF|3VAG|3VAH|3VAI|3VAJ|3VAK|3VAL|3VAM|4FXW|GO:0006405|GO:0005654|GO:0006397|GO:0019899|ENST00000308924|ENST00000450554|ENSG00000063244|ENSP00000307863|ENSP00000388475|4TU7|4TU8|4TU9|R-HSA-10…
SRSF2	EBI-627047	protein	MI:0326	Q01130	9606	human	B4DN89|H0YG49|Splicing component, 35 kDa|SRSF2|Splicing factor, arginine/serine-rich 2|SFRS2|Protein PR264|Q01130|B3KWD5|Splicing factor SC35	nuclear speck|transcription corepressor activity|mRNA 3'-end processing|mRNA export from nucleus|mRNA splicing, via spliceosome|termination of RNA polymerase II transcription|RNA recognition motif, RNP-1|RNA recognition, region 1|nucleus|nucleoplasm|mRNA processing|RNA splicing|extracellular exosome|RNA export from nucleus|RNA binding|cytosol|interchromatin granule|spliceosomal complex|pre-mRNA b…	ENSP00000441780|ENST00000508921|ENST00000359995|ENST00000392485|ENST00000452355|ENST00000585202|2LEA|2LEB|2LEC|GO:0016607|GO:0003714|GO:0031124|GO:0006406|GO:0000398|GO:0006369|NP_001182356.1|NP_003007.2|IPR000504|2KN4|IPR003954|GO:0005634|GO:0005654|GO:0006397|GO:0008380|GO:0070062|ENSG00000161547|ENSP00000353089|ENSP00000376276|ENSP00000391278|ENSP00000462425|GO:0006405|R-HSA-109688|R-HSA-15923…
CDC5L	EBI-374880	protein	MI:0326	Q99459	9606	human	Q99459|Q99974|KIAA0432|PCDC5RP|Q76N46|CDC5L|Pombe cdc5-related protein	protein kinase binding|WD40-repeat domain binding|membrane|catalytic step 2 spliceosome|cytoplasm|nuclear speck|DNA binding|mRNA splicing, via spliceosome|Homeodomain-like|SANT, DNA-binding|mitotic cell cycle|protein-DNA complex|cellular response to fibroblast growth factor stimulus|perinuclear region of cytoplasm|cellular response to interleukin-2|cellular response to wortmannin|cellular respons…	GO:0019901|GO:0071987|GO:0016020|GO:0071013|GO:0005737|GO:0016607|GO:0003677|GO:0000398|NP_001244.1|IPR021786|IPR009057|IPR001005|IPR017930|2DIM|2DIN|GO:0000278|GO:0032993|GO:0044344|GO:0048471|GO:0071352|GO:1904568|GO:1990090|GO:1990646|GO:0000974|GO:0000981|GO:0001135|GO:0006357|GO:0030154|GO:0043565|GO:0044212|GO:0005634|ENST00000371477|ENSG00000096401|ENSP00000360532|R-HSA-72163|GO:0005654|GO…
SKIV2L2	EBI-347612	protein	MI:0326	P42285	9606	human	Q6MZZ8|Q6P170|Q8TAG2|ATP-dependent RNA helicase DOB1|Mtr4|KIAA0052|ATP-dependent RNA helicase SKIV2L2|P42285|Q2M386|DOB1|Q8N5R0|SKIV2L2|TRAMP-like complex helicase	nucleus|catalytic step 2 spliceosome|ATP binding|maturation of 5.8S rRNA|mRNA splicing, via spliceosome|DEAD-like helicase, N-terminal|DNA/RNA helicase, DEAD/DEAH box type, N-terminal|DSH, C-terminal|DNA/RNA helicase, C-terminal|RNA helicase, ATP-dependent, SK12/DOB1|nucleoplasm|nucleolus|RNA catabolic process|rRNA processing|ATP-dependent RNA helicase activity|RNA binding	GO:0005634|GO:0071013|GO:0005524|GO:0000460|GO:0000398|NP_056175.3|IPR014001|IPR011545|IPR012961|IPR001650|IPR016438|IPR025696|IPR027417|ENST00000230640|ENSG00000039123|ENSP00000230640|GO:0005654|GO:0005730|GO:0006401|GO:0006364|R-HSA-6791226|R-HSA-72163|GO:0004004|GO:0003723|MINT-3015504
YBX1	EBI-354065	protein	MI:0326	P67809	9606	human	Y-box-binding protein 1|CCAAT-binding transcription factor I subunit A|Q15325|Q14972|P67809|YB1|YBX1|DNA-binding protein B|NSEP1|P16991|P16990|Y-box transcription factor|Enhancer factor I subunit A|Q5FVF0	cytoplasm|nuclear membrane|intracellular membrane-bounded organelle|CRD-mediated mRNA stability complex|histone pre-mRNA 3'end processing complex|nucleoplasm|cytoplasmic stress granule|U12-type spliceosomal complex|double-stranded DNA binding|RNA binding|DNA binding transcription factor activity|single-stranded DNA binding|CRD-mediated mRNA stabilization|mRNA splicing, via spliceosome|positive re…	GO:0005737|GO:0031965|GO:0043231|GO:0070937|GO:0071204|GO:0005654|GO:0010494|GO:0005689|GO:0003690|GO:0003723|GO:0003700|GO:0003697|GO:0070934|GO:0000398|GO:0051781|GO:0006366|NP_004550.2|IPR019844|IPR011129|IPR002059|IPR012340|1H95|GO:0070062|GO:0003677|GO:0005634|GO:0006355|GO:0030529|ENST00000321358|ENSG00000065978|ENSP00000361626|GO:0051020|GO:0000978|GO:0001077|GO:0045944|R-HSA-72163|R-HSA-7…
SNRPA1	EBI-876439	protein	MI:0326	P09661	9606	human	B2R5I6|Q8TBD2|P09661|SNRPA1	catalytic step 2 spliceosome|nucleoplasm|U2 snRNP|mRNA splicing, via spliceosome|Leucine-rich repeat|U2A'/phosphoprotein 32 family A, C-terminal|spliceosomal complex|RNA splicing|small nuclear ribonucleoprotein complex|U2 snRNA binding|RNA binding|nuclear speck|interleukin-12-mediated signaling pathway	GO:0071013|GO:0005654|GO:0005686|GO:0000398|NP_003081.2|IPR001611|IPR003603|1A9N|ENST00000254193|GO:0005681|GO:0008380|GO:0030532|IPR032675|ENSG00000131876|ENSP00000254193|GO:0030620|R-HSA-72163|5MQF|GO:0003723|GO:0016607|DIP-625N|MINT-3007227|GO:0035722|R-HSA-8950505|5XJC
SNRNP70	EBI-3190943|EBI-1049228	protein	MI:0326	P08621	9606	human	Q15689|SNRP70|Q15687|U1AP1|Q99377|RNPU1Z|SNRNP70|Q9UE47|P78493|Q9UE46|P78494|Q9UE45|Q15686|B3KUA3|RPU1|Q9UFQ6|P08621|Q15364|Q9UE48	nucleoplasm|spliceosomal complex|RNA binding|mRNA splicing, via spliceosome|regulation of RNA splicing|RNA recognition motif, RNP-1|U1 snRNP|cytoplasm|cellular response to retinoic acid|cellular response to tumor necrosis factor|cellular response to transforming growth factor beta stimulus|U1 snRNP binding|nucleus|mRNA processing|RNA splicing|regulation of ATPase activity|negative regulation of p…	GO:0005654|GO:0005681|GO:0003723|GO:0000398|GO:0043484|NP_003080.2|IPR000504|IPR022023|2L5I|2L5J|3CW1|3PGW|GO:0005685|ENST00000221448|ENST00000401730|ENST00000595231|ENST00000598441|ENST00000601065|GO:0005737|GO:0071300|GO:0071356|GO:0071560|GO:1990446|GO:0005634|GO:0006397|GO:0008380|ENSG00000104852|ENSP00000221448|ENSP00000385077|ENSP00000468952|ENSP00000471006|ENSP00000472998|GO:0043462|GO:006…
SRSF6	EBI-745230	protein	MI:0326	Q13247	9606	human	Q13247|Q13245|E1P5W6|SRP55|B7Z6J3|Q9Y3N7|Splicing factor, arginine/serine-rich 6|Q9UJB8|SFRS6|Pre-mRNA-splicing factor SRP55|Q96J06|SRSF6|Q13244	regulation of alternative mRNA splicing, via spliceosome|positive regulation of epithelial cell proliferation involved in lung morphogenesis|negative regulation of cell death|RNA export from nucleus|nucleoplasm|RNA binding|mRNA 3'-end processing|mRNA export from nucleus|mRNA splice site selection|negative regulation of mRNA splicing, via spliceosome|termination of RNA polymerase II transcription|…	GO:0000381|GO:0060501|GO:0060548|GO:0006405|GO:0005654|GO:0003723|GO:0031124|GO:0006406|GO:0006376|GO:0048025|GO:0006369|NP_006266.2|IPR000504|IPR034511|GO:0000380|GO:0000398|GO:0010837|GO:0016607|GO:0036002|GO:0045617|GO:0061041|ENST00000244020|ENST00000483871|R-HSA-109688|R-HSA-159236|R-HSA-72163|R-HSA-72165|R-HSA-72187|ENSG00000124193|ENSP00000244020|ENSP00000433544|GO:0032868|GO:2000675|MINT-…
SRSF4	EBI-722621	protein	MI:0326	Q08170	9606	human	SFRS4|Pre-mRNA-splicing factor SRP75|Q9BUA4|Q08170|SRP75|Q9UEB5|SRP001LB|SRSF4|Q5VXP1|Splicing factor, arginine/serine-rich 4	nucleoplasm|mRNA 3'-end processing|mRNA export from nucleus|negative regulation of mRNA splicing, via spliceosome|mRNA splicing, via spliceosome|termination of RNA polymerase II transcription|RNA recognition motif, RNP-1|RNA export from nucleus|RNA splicing, via transesterification reactions|nucleus|mRNA processing|RNA splicing|nuclear speck|sequence-specific mRNA binding|response to insulin|RNA …	GO:0005654|GO:0031124|GO:0006406|GO:0048025|GO:0000398|GO:0006369|NP_005617.2|IPR000504|GO:0006405|GO:0000375|GO:0005634|GO:0006397|GO:0008380|ENST00000373795|ENSG00000116350|ENSP00000362900|GO:0016607|GO:1990825|R-HSA-109688|R-HSA-159236|R-HSA-72163|R-HSA-72187|GO:0032868|GO:0003723|MINT-1410521|IPR035585|IPR035979
IVNS1ABP	EBI-715774	protein	MI:0326	Q9Y6Y0	9606	human	IVNS1ABP|Aryl hydrocarbon receptor-associated protein 3|Q1G4T6|Q6NW38|FLARA3|Q7LCG2|A8K8R6|NS1BP|Q9NZX0|NS1|KIAA0850|Q9Y6Y0|Q1G4T7|ARA3|HSPC068|Q5TF75|Q9Y480	spliceosomal complex|transcription factor complex|response to virus|RNA splicing|Kelch-like protein, gigaxonin|Kelch repeat type 1|transcription from RNA polymerase III promoter|BTB/Kelch-associated|BTB/POZ-like|BTB/POZ fold|negative regulation of intrinsic apoptotic signaling pathway|actin cytoskeleton|nucleoplasm|Kelch-type beta propeller|cytosol|viral process|Galactose oxidase/kelch, beta-prop…	GO:0005681|GO:0005667|GO:0009615|GO:0008380|IPR017096|IPR006652|GO:0006383|NP_006460.2|IPR011705|IPR000210|IPR011333|GO:2001243|GO:0015629|ENST00000367498|ENSG00000116679|ENSP00000356468|GO:0005654|IPR029849|IPR015915|GO:0005829|MINT-1371090|GO:0016032|IPR011043|54144638
SF3B3	EBI-346977	protein	MI:0326	Q15393	9606	human	SF3B3|Q9UJ29|Spliceosome-associated protein 130|Q6NTI8|KIAA0017|Q96GC0|Q9BPY2|SAP130|STAF130|Q15393|Q9UFX7|Pre-mRNA-splicing factor SF3b 130 kDa subunit	nucleus|nucleolus|protein complex binding|catalytic step 2 spliceosome|nucleoplasm|small nuclear ribonucleoprotein complex|U12-type spliceosomal complex|mRNA splicing, via spliceosome|protein complex assembly|Cleavage and polyadenylation specificity factor, A subunit, C-terminal|RNA splicing, via transesterification reactions|spliceosomal complex|mRNA processing|RNA splicing|negative regulation o…	GO:0005634|GO:0005730|ENST00000302516|GO:0032403|GO:0071013|GO:0005654|GO:0030532|GO:0005689|GO:0000398|GO:0006461|NP_036558.3|IPR004871|GO:0000375|GO:0005681|GO:0006397|GO:0008380|ENSG00000189091|ENSP00000305790|GO:0042177|GO:0003723|R-HSA-72163|R-HSA-72165|IPR015943|5IFE|DIP-28152N|MINT-1402891|IPR036322|5O9Z
HNRNPD	EBI-299674	protein	MI:0326	Q14103	9606	human	P07029|AUF1|Q14103|AU-rich element RNA-binding protein 1|Q9UCE9|Q9UCE8|Q4W5A1|A8K9J2|HNRNPD|HNRPD|Q14102|Q01858|Q14101|Q14100	transcription factor binding|cytosol|nucleoplasm|RNA binding|telomeric DNA binding|mRNA splicing, via spliceosome|positive regulation of transcription, DNA-templated|RNA catabolic process|transcription, DNA-templated|CBF, N-terminal|RNA recognition motif, RNP-1|intracellular ribonucleoprotein complex|regulation of mRNA stability|nucleus|regulation of transcription, DNA-templated|RNA processing|re…	GO:0008134|GO:0005829|GO:0005654|GO:0003723|GO:0042162|GO:0000398|GO:0045893|GO:0006401|GO:0006351|NP_001003810.1|NP_002129.2|NP_112737.1|NP_112738.1|IPR012956|IPR000504|1HD0|1HD1|1IQT|1WTB|1X0F|2Z5N|ENST00000313899|GO:0030529|GO:0043488|GO:0005634|GO:0006355|GO:0006396|GO:0042752|GO:0045727|GO:0097167|GO:0070062|ENSG00000138668|ENSP00000313199|R-HSA-450408|R-HSA-72163|R-HSA-72203|ENSP00000305860…
HNRNPC	EBI-357966	protein	MI:0326	P07910	9606	human	P07910|Q86U45|Q9BTS3|Q96IY5|HNRPC|D3DS22|Q53EX2|Q5FWE8|Q86SF8|Q96HK7|Q96HM4|P22628|HNRNPC|Q59FD3|D3DS19	catalytic step 2 spliceosome|nucleoplasm|RNA binding|mRNA splicing, via spliceosome|Heterogeneous nuclear ribonucleoprotein C, Raly|RNA recognition motif, RNP-1|extracellular exosome|nucleus|spliceosomal complex|RNA splicing|identical protein binding|nuclear chromatin|RNA polymerase II proximal promoter sequence-specific DNA binding|RNA polymerase II distal enhancer sequence-specific DNA binding|…	GO:0071013|GO:0005654|GO:0003723|GO:0000398|NP_001070910.1|NP_001070911.1|NP_004491.2|NP_112604.2|IPR017347|IPR000504|1TXP|1WF2|3LN4|GO:0070062|XP_006720188.1|GO:0005634|GO:0005681|GO:0008380|GO:0042802|GO:0000790|GO:0000978|GO:0000980|GO:0003730|GO:0005829|GO:0008266|GO:0031492|GO:0043044|GO:0043234|GO:0070935|ENST00000420743|ENST00000430246|ENST00000553300|ENST00000554455|ENST00000554969|ENST00…
SRSF9	EBI-2949710	protein	MI:0326	Q13242	9606	human	Q52LD1|Splicing factor, arginine/serine-rich 9|SFRS9|Pre-mRNA-splicing factor SRp30C|Q13242|SRSF9|SRP30C	nucleoplasm|mRNA 3'-end processing|mRNA export from nucleus|mRNA splice site selection|negative regulation of mRNA splicing, via spliceosome|termination of RNA polymerase II transcription|RNA recognition motif, RNP-1|protein domain specific binding|nucleolus|mRNA splicing, via spliceosome|mRNA processing|RNA binding|RNA export from nucleus|response to toxic substance|response to alkaloid	GO:0005654|GO:0031124|GO:0006406|GO:0006376|GO:0048025|GO:0006369|NP_003760.1|IPR000504|GO:0019904|GO:0005730|ENST00000229390|GO:0000398|GO:0006397|GO:0003723|ENSG00000111786|ENSP00000229390|R-HSA-109688|R-HSA-159236|R-HSA-72163|R-HSA-72187|GO:0006405|IPR034503|GO:0009636|GO:0043279|IPR034995|DIP-40741N|MINT-133565|IPR035979
SF3A2	EBI-2462271	protein	MI:0326	Q15428	9606	human	SF3A2|SF3a66|Q15428|O75245|B2RBU1|D6W605|SAP62|Spliceosome-associated protein 62	catalytic step 2 spliceosome|nucleoplasm|small nuclear ribonucleoprotein complex|zinc ion binding|mRNA 3'-splice site recognition|Zinc finger, C2H2-type matrin|Zinc finger, U1-type|mRNA splicing, via spliceosome|spliceosomal complex|mRNA processing|RNA splicing|U2 snRNP|U2-type prespliceosome|positive regulation of neuron projection development|nuclear speck|RNA binding	GO:0071013|GO:0005654|GO:0030532|GO:0008270|GO:0000389|NP_009096.2|IPR000690|IPR003604|GO:0000398|GO:0005681|GO:0006397|GO:0008380|ENST00000221494|ENSG00000104897|ENSP00000221494|GO:0005686|GO:0071004|R-HSA-72163|GO:0010976|GO:0016607|GO:0003723|IPR031781|DIP-42521N|MINT-1190499|IPR036236
CLK3	EBI-745579	protein	MI:0326	P49761	9606	human	Q9BRS3|Q9BUJ7|Q53Y48|P49761|CDC-like kinase 3|D3DW59|CLK3	Protein kinase ATP binding, conserved site|Serine/threonine protein kinase, active site|ATP binding|protein serine/threonine kinase activity|protein serine/threonine/tyrosine kinase activity|protein tyrosine kinase activity|Protein kinase-like|Protein kinase, core|intermediate filament cytoskeleton|regulation of RNA splicing|nucleus|protein autophosphorylation|protein phosphorylation|membrane|acr…	IPR017441|IPR008271|2EU9|2EXE|2WU6|2WU7|3RAW|GO:0005524|GO:0004674|GO:0004712|GO:0004713|NP_001123500.1|NP_003983.2|IPR011009|IPR000719|GO:0045111|GO:0043484|GO:0005634|GO:0046777|GO:0006468|ENST00000345005|ENST00000395066|ENST00000483723|ENSG00000179335|ENSP00000344112|ENSP00000378505|ENSP00000431825|GO:0016020|GO:0001669|GO:0016607|GO:0005654|XP_016877398.1|XP_016877399.1|GO:0003723|GO:0042802|…
SART1	EBI-607761	protein	MI:0326	O43290	9606	human	Q53GB5|SART1|U4/U6.U5 tri-snRNP-associated 110 kDa protein|Squamous cell carcinoma antigen recognized by T-cells 1|A6NDN1|SNU66 homolog|O43290	intrinsic apoptotic signaling pathway|Cajal body|catalytic step 2 spliceosome|cytosol|cell cycle arrest|positive regulation of cytotoxic T cell differentiation|spliceosomal snRNP assembly|SART-1 protein|Golgi apparatus|mRNA splicing, via spliceosome|nucleoplasm|cytoplasm|maturation of 5S rRNA|mRNA cis splicing, via spliceosome|U4/U6 x U5 tri-snRNP complex|RNA binding|nuclear speck	4PYU|ENST00000312397|GO:0097193|GO:0015030|GO:0071013|GO:0005829|GO:0007050|GO:0045585|GO:0000387|NP_005137.1|IPR005011|GO:0005794|GO:0000398|GO:0005654|GO:0005737|ENSG00000175467|ENSP00000310448|GO:0000481|GO:0045292|GO:0046540|DIP-33360N|MINT-1630512|R-HSA-72163|GO:0003723|GO:0016607|5O9Z
UBL5	EBI-607755	protein	MI:0326	Q9BZL1	9606	human	UBL5|Q2NL89|Q9BZL1	cytoplasm|Ubiquitin|positive regulation of protein targeting to mitochondrion|mRNA splicing, via spliceosome|nucleus|cellular protein modification process|protein tag	4PYU|IPR029071|ENST00000358666|ENST00000586895|ENST00000590068|GO:0005737|NP_001041706.1|NP_077268.1|IPR000626|1P0R|ENSG00000198258|ENSP00000351492|ENSP00000466910|ENSP00000468656|GO:1903955|GO:0000398|GO:0005634|GO:0006464|GO:0031386|MINT-4714927
PRPF19	EBI-395746	protein	MI:0326	Q9UMS4	9606	human	Q9UMS4|PRP19/PSO4 homolog|Senescence evasion factor|SNEV|RING-type E3 ubiquitin transferase PRP19|PRP19|PRPF19|Nuclear matrix protein 200|NMP200	catalytic step 2 spliceosome|nuclear speck|ubiquitin-ubiquitin ligase activity|protein polyubiquitination|spliceosomal complex assembly|Pre-mRNA-splicing factor 19|Ricin B lectin|U box|WD40/YVTN repeat-like|WD40 repeat|Zinc finger, RING/FYVE/PHD-type|membrane|Prp19 complex|cytoplasm|mRNA splicing, via spliceosome|nucleus|identical protein binding|spliceosomal tri-snRNP complex assembly|spindle|do…	GO:0071013|GO:0016607|GO:0034450|GO:0000209|GO:0000245|NP_055317.1|IPR020472|IPR013915|IPR000772|IPR003613|IPR015943|IPR001680|IPR019775|IPR017986|IPR013083|ENST00000227524|GO:0016020|GO:0000974|GO:0005737|4LG8|R-HSA-72163|GO:0000398|GO:0005634|GO:0042802|ENSG00000110107|ENSP00000227524|GO:0000244|GO:0005819|GO:0006303|GO:0010498|GO:0034613|GO:0035861|GO:0061630|GO:0070534|GO:0072422|GO:0005654|G…
FMR1	EBI-366305	protein	MI:0326	Q06787	9606	human	Q16578|D3DWT0|FMR1|D3DWT1|Q5PQZ6|Q99054|D3DWT2|Q06787|A6NNH4|G8JL90|Fragile X mental retardation protein 1	Agenet|K Homology|K Homology, type 1|cytoplasm|mRNA cap binding complex|nucleolus|nucleoplasm|mRNA binding|mRNA transport|negative regulation of translational initiation|chromosome, centromeric region|mRNA processing|RNA splicing|cell junction|gene silencing by RNA|presynaptic membrane|postsynaptic membrane|regulation of alternative mRNA splicing, via spliceosome|positive regulation of receptor i…	NP_001172004.1|NP_001172005.1|NP_001172010.1|NP_001172011.1|NP_002015.1|IPR008395|IPR022034|IPR004087|IPR004088|2BKD|2FMR|2LA5|2QND|GO:0005737|GO:0005845|GO:0005730|GO:0005654|GO:0003729|GO:0051028|GO:0045947|GO:0000775|GO:0006397|GO:0008380|GO:0030054|GO:0031047|GO:0042734|GO:0045211|ENSP00000359502|ENST00000370471|GO:0000381|GO:0002092|GO:0002151|GO:0003682|GO:0005694|GO:0006974|GO:0008017|GO:0…
PLRG1	EBI-1051504	protein	MI:0326	O43660	9606	human	O43660|PLRG1|B3KMK4|Q3KQY5|Q8WUD8	catalytic step 2 spliceosome|mRNA splicing, via spliceosome|WD40/YVTN repeat-like|WD40 repeat|protein localization to nucleus|positive regulation of G1/S transition of mitotic cell cycle|nuclear speck|nucleoplasm|nuclear membrane|Prp19 complex|precatalytic spliceosome|Cul4-RING E3 ubiquitin ligase complex|fibrillar center	GO:0071013|GO:0000398|NP_001188493.1|NP_002660.1|IPR020472|IPR015943|IPR001680|IPR019775|IPR017986|ENST00000302078|ENST00000499023|ENSG00000171566|ENSP00000303191|ENSP00000424417|GO:0034504|GO:1900087|R-HSA-72163|GO:0016607|GO:0005654|GO:0031965|4YVD|GO:0000974|GO:0071011|GO:0080008|5MQF|GO:0001650|MINT-2999551|IPR036322|5XJC
SRSF1	EBI-398920	protein	MI:0326	Q07955	9606	human	D3DTZ3|SF2P33|SRSF1|Alternative-splicing factor 1|Splicing factor, arginine/serine-rich 1|Q13809|SFRS1|ASF|OK/SW-cl.3|Q07955|B2R6Z7|SF2|pre-mRNA-splicing factor SF2, P33 subunit	catalytic step 2 spliceosome|cytoplasm|nuclear speck|RNA recognition motif, RNP-1|mRNA 3'-end processing|mRNA export from nucleus|mRNA 5'-splice site recognition|termination of RNA polymerase II transcription|in utero embryonic development|mRNA binding|cardiac muscle contraction|mRNA splicing, via spliceosome|RNA binding|nucleus|nucleoplasm|mRNA splice site selection|mRNA processing|RNA export fr…	2M7S|ENST00000258962|ENST00000581979|ENST00000582730|GO:0071013|GO:0005737|GO:0016607|IPR000504|GO:0031124|GO:0006406|GO:0000395|GO:0006369|NP_001071634.1|NP_008855.1|1X4A|2O3D|3BEG|GO:0001701|GO:0003729|4C0O|GO:0060048|2M8D|GO:0000398|GO:0003723|GO:0005634|GO:0005654|GO:0006376|GO:0006397|GO:0006405|GO:0070062|ENSG00000136450|ENSP00000258962|ENSP00000462215|ENSP00000463223|R-HSA-109688|R-HSA-159…
SYNCRIP	EBI-1024357	protein	MI:0326	O60506	9606	human	E1P501|Q53H05|E1P502|Q8IW78|Synaptotagmin-binding, cytoplasmic RNA-interacting protein|NS1-associated protein 1|Glycine- and tyrosine-rich RNA-binding protein|O60506|NSAP1|SYNCRIP|Q5TCG2|Q5TCG3|HNRPQ|Q96LC2|Q96LC1|Q9Y583|Q8N599	RNA binding|pol|GAIT complex|osteoblast differentiation|membrane|negative regulation of translation|cellular response to interferon-gamma|viral process|catalytic step 2 spliceosome|CRD-mediated mRNA stability complex|endoplasmic reticulum|histone pre-mRNA 3'end processing complex|CRD-mediated mRNA stabilization|mRNA splicing, via spliceosome|nucleus|RNA processing|RNA splicing|intracellular ribon…	GO:0003723|GO:0008143|IPR034544|IPR034548|GO:0097452|GO:0001649|GO:0016020|GO:0017148|GO:0071346|GO:0016032|ENST00000355238|ENST00000369622|GO:0071013|GO:0070937|GO:0005783|GO:0071204|GO:0070934|GO:0000398|NP_001153145.1|NP_001153146.1|NP_001153147.1|GO:0005634|GO:0006396|GO:0008380|GO:0030529|NP_001240700.1|NP_001153148.1|NP_001153149.1|NP_006363.4|IPR006535|IPR000504|2DGU|2MXT|XP_016865667.1|XP…
DNAJC8	EBI-1045911	protein	MI:0326	O75937	9606	human	Q6IBA4|Splicing protein spf31|Q9P051|D3DPM0|Q9P067|SPF31|HSPC315|Q8N4Z5|HSPC331|DNAJC8|O75937|B4DUU4	nucleoplasm|mRNA splicing, via spliceosome|Heat shock protein DnaJ, N-terminal|intercellular bridge|cytosol|nucleus|Hsp70 protein binding	GO:0005654|GO:0000398|NP_055095.2|IPR001623|ENST00000263697|ENSG00000126698|ENSP00000263697|R-HSA-72163|GO:0045171|GO:0005829|MINT-3002069|GO:0005634|GO:0030544|IPR036869
HNRNPM	EBI-486809	protein	MI:0326	P52272	9606	human	Q9BWL9|HNRNPM|HNRPM|P52272|Q9Y492|NAGR1|Q8WZ44|Q96H56|Q15584	catalytic step 2 spliceosome|integral component of plasma membrane|nuclear matrix|paraspeckles|RNA binding|alternative mRNA splicing, via spliceosome|RNA recognition motif, RNP-1|extracellular matrix|membrane|mRNA splicing, via spliceosome|nucleoplasm|spliceosomal complex|protein domain specific binding|fibroblast growth factor receptor signaling pathway|extracellular exosome|nucleolus|RNA metabo…	GO:0071013|GO:0005887|GO:0016363|GO:0042382|GO:0003723|GO:0000380|NP_005959.2|NP_112480.2|IPR024667|IPR024666|IPR000504|2DGV|2DH9|2DO0|2OT8|GO:0031012|GO:0016020|GO:0000398|GO:0005654|GO:0005681|GO:0019904|GO:0008543|R-HSA-6803529|ENST00000325495|ENST00000348943|GO:0070062|ENSG00000099783|ENSP00000325376|ENSP00000325732|R-HSA-72163|R-HSA-72203|GO:0005730|IPR034990|DIP-29336N|MINT-4999200|GO:00160…
SNRPB2	EBI-1053651	protein	MI:0326	P08579	9606	human	B2R7J3|D3DW21|SNRPB2|P08579|Q9UJD4	catalytic step 2 spliceosome|nucleoplasm|U2 snRNP|mRNA splicing, via spliceosome|RNA recognition motif, RNP-1|spliceosomal complex|snRNA stem-loop binding|fibrillar center|U1 snRNP|nuclear speck|U1 snRNA binding|snRNP binding	IPR035979|5O9Z|5XJC|GO:0071013|GO:0005654|GO:0005686|GO:0000398|NP_003083.1|NP_937863.1|IPR000504|5MQF|1A9N|ENSG00000125870|ENSP00000246071|ENSP00000367178|GO:0005681|ENST00000246071|ENST00000377943|R-HSA-72163|GO:0035614|GO:0001650|GO:0005685|GO:0016607|GO:0030619|IPR034562|IPR034564|GO:0070990|MINT-156501
RBM39	EBI-395290	protein	MI:0326	Q14498	9606	human	RBM39|Q14499|CAPER alpha|HCC1|RNA-binding motif protein 39|RNPC2|A2RRD3|A5D8W2|B0BLV3|E1P5S0|E1P5S1|Hepatocellular carcinoma protein 1|Q14498|Splicing factor HCC1|RNA-binding region-containing protein 2	microtubule organizing center|microtubule cytoskeleton|mRNA processing|regulation of transcription, DNA-templated|RNA splicing|transcription, DNA-templated|Splicing factor, CC1-like|RNA recognition motif, RNP-1|RNA processing|nucleoplasm|nuclear speck|RNA recognition, region 1|RNA binding|protein complex	GO:0005815|GO:0015630|4OZ0|2MHN|4OZ1|GO:0006397|GO:0006355|GO:0008380|GO:0006351|NP_001229528.1|NP_001229529.1|NP_004893.1|NP_909122.1|IPR006509|IPR000504|2JRS|GO:0006396|GO:0005654|4OO6|IPR029123|ENST00000253363|ENST00000361162|ENST00000528062|ENSG00000131051|ENSP00000253363|ENSP00000354437|ENSP00000436747|4YUD|GO:0016607|IPR003954|GO:0003723|DIP-32928N|MINT-5004569|GO:0043234|IPR035979
HNRNPUL1	EBI-2339292|EBI-1018153|EBI-3183399|EBI-2563529	protein	MI:0326	Q9BUJ2	9606	human	B3KMW7|Q96G37|E1B-55 kDa-associated protein 5|O76022|Q6ZSZ0|Q7L8P4|HNRNPUL1|Q9HAL3|HNRPUL1|Q9BUJ2|Q8N6Z4|Q9UG75|E1BAP5|Adenovirus early region 1B-associated protein 5	intracellular ribonucleoprotein complex|nucleoplasm|RNA binding|mRNA splicing, via spliceosome|regulation of transcription, DNA-templated|response to virus|transcription, DNA-templated|B302|DNA-binding SAP|SPla/RYanodine receptor SPRY|nucleus|RNA processing|enzyme binding|Concanavalin A-like lectin/glucanase, subgroup	GO:0030529|GO:0005654|GO:0003723|GO:0000398|GO:0006355|GO:0009615|GO:0006351|NP_008971.2|NP_653333.1|IPR001870|IPR003034|IPR003877|IPR027417|GO:0005634|GO:0006396|GO:0019899|IPR027025|ENST00000378215|ENST00000392006|ENST00000602130|NP_001308140.1|NP_001308137.1|R-HSA-72163|ENSP00000472629|ENSP00000473132|ENST00000593587|ENST00000595018|ENSG00000105323|ENSP00000367460|ENSP00000375863|ENSP000004706…
RBM4B	EBI-715531	protein	MI:0326	Q9BQ04	9606	human	Q9BQ04|RNA-binding motif protein 30|RNA-binding motif protein 4B|B3KT83|RNA-binding protein 30|RBM30|RBM4B	zinc ion binding|circadian regulation of gene expression|entrainment of circadian clock by photoperiod|mRNA processing|RNA splicing|RNA recognition motif, RNP-1|Zinc finger, CCHC-type|regulation of translation|positive regulation of gene expression|circadian rhythm|nucleolus|RNA binding|nucleoplasm|cytosol|protein complex	NP_001273064.1|GO:0008270|GO:0032922|GO:0043153|GO:0006397|GO:0008380|NP_113680.1|IPR000504|IPR001878|2DGT|GO:0006417|XP_011543599.1|GO:0010628|GO:0007623|ENST00000310046|ENST00000525754|ENSG00000173914|ENSP00000310471|ENSP00000433071|XP_016873891.1|GO:0005730|GO:0003723|GO:0005654|GO:0005829|IPR034897|IPR034898|MINT-1379498|GO:0043234|IPR035979|IPR036875
FXR1	EBI-9985395	protein	MI:0326	B4DXZ6	9606	human	FXR1|B4DXZ6	Agenet|K Homology|K Homology, type 1|cytosol|RNA binding	IPR008395|IPR022034|IPR004087|IPR004088|ENST00000480918|ENSP00000418097|ENSG00000114416|GO:0005829|IPR032172|IPR032177|GO:0003723|IPR036612
POLR2A	EBI-14758660|EBI-295301|EBI-13324911	protein	MI:0326	P24928	9606	human	P24928|POLR2|POLR2A|A6NN93|B9EH88|DNA-directed RNA polymerase II subunit A|RNA-directed RNA polymerase II subunit RPB1|Q6NX41|DNA-directed RNA polymerase III largest subunit	transcription, DNA-templated|RNA metabolic process|regulation of gene silencing by miRNA|DNA-directed RNA polymerase II, core complex|DNA binding|DNA-directed 5'-3' RNA polymerase activity|metal ion binding|RNA-directed 5'-3' RNA polymerase activity|7-methylguanosine mRNA capping|mRNA splicing, via spliceosome|positive regulation of viral transcription|regulation of transcription, DNA-templated|t…	4JXT|GO:0006351|GO:0016070|GO:0060964|ENSG00000181222|GO:0005665|GO:0003677|GO:0003899|GO:0046872|GO:0003968|GO:0006370|GO:0000398|GO:0050434|GO:0006355|GO:0006368|GO:0006367|GO:0006283|NP_000928.1|IPR000722|IPR000684|IPR006592|IPR007080|IPR007066|IPR007083|IPR007081|IPR007075|IPR007073|2GHQ|2GHT|ENSP00000461879|ENST00000572844|2LTO|3D9K|3D9L|3D9M|3D9N|3D9O|3D9P|GO:0005634|GO:0005654|GO:0006366|G…
LUC7L3	EBI-395671	protein	MI:0326	O95232	9606	human	Luc7A|B3KN54|cAMP regulatory element-associated protein 1|Q9NUY0|O95232|Cisplatin resistance-associated-overexpressed protein|Q9P2S7|D3DTY1|CROP|Q6PHR9|O48|CREAP1|Okadaic acid-inducible phosphoprotein OA48-18|LUC7L3	DNA binding|mRNA binding|RNA splicing|LUC7 related|nucleus|U1 snRNP|mRNA splice site selection|nuclear speck|nucleoplasm|U2-type prespliceosome|RNA binding	ENST00000240304|ENST00000505658|GO:0003677|GO:0003729|GO:0008380|NP_006098.2|NP_057508.2|IPR004882|GO:0005634|GO:0005685|GO:0006376|ENSG00000108848|ENSP00000240304|ENSP00000425092|GO:0016607|GO:0005654|GO:0071004|GO:0003723|MINT-1683180
POLR2H	EBI-11076042	protein	MI:0326	C9JLU1	9606	human	POLR2H|C9JLU1	RNA polymerase, Rpb8|Nucleic acid-binding, OB-fold|transcription, DNA-templated	IPR005570|IPR012340|ENSG00000163882|ENSP00000409065|ENST00000455712|GO:0006351
HNRNPDL	EBI-299727	protein	MI:0326	O14979	9606	human	HNRPDL|Q96IM0|O14979|Q7KZ75|Q7KZ74|Q96S43|JKT41-binding protein|HNRNPDL|AU-rich element RNA-binding factor|Protein laAUF1|Q6SPF2|JKTBP	RNA binding|double-stranded DNA binding|pol|single-stranded DNA binding|regulation of transcription, DNA-templated|RNA processing|transcription, DNA-templated|RNA recognition motif, RNP-1|cytosol|interleukin-12-mediated signaling pathway|nucleus|DNA binding|spliceosomal complex|regulation of gene expression|pol|extracellular exosome|nucleoplasm	GO:0003723|GO:0003690|GO:0008143|GO:0003697|GO:0006355|GO:0006396|GO:0006351|NP_001193929.1|NP_112740.1|IPR000504|ENST00000295470|ENST00000349655|ENST00000502762|ENST00000602300|GO:0005829|GO:0035722|R-HSA-8950505|GO:0005634|ENSP00000483254|ENST00000507721|ENST00000621267|ENSP00000480156|GO:0003677|GO:0005681|GO:0010468|GO:0034046|GO:0070062|ENSG00000152795|ENSP00000295470|ENSP00000338552|ENSP000…
HNRNPLL	EBI-535849	protein	MI:0326	Q8WVV9	9606	human	Stromal RNA-regulating factor|Q53T80|Q96HR5|Q659B9|HNRPLL|BLOCK24|HNRNPLL|Q8IVH5|Q8IVH6|SRRF|Q5JB51|Q8WVV9|Q5JB52	nucleus|intracellular ribonucleoprotein complex|mRNA binding|mRNA processing|positive regulation of RNA splicing|HnRNP-L/PTB/hephaestus splicing factor|RNA recognition motif, RNP-1|membrane|RNA binding	IPR035979|GO:0005634|GO:0030529|GO:0003729|GO:0006397|GO:0033120|NP_001136122.1|NP_612403.2|IPR006536|IPR000504|ENST00000409328|ENST00000409636|ENST00000410076|ENST00000449105|ENSG00000143889|ENSP00000386575|ENSP00000386695|ENSP00000387088|ENSP00000390625|GO:0016020|GO:0003723|IPR034983|IPR034985|IPR034986|IPR034987|MINT-1033123
POLR2J	EBI-394753	protein	MI:0326	P52435	9606	human	O43375|POLR2J1|DNA-directed RNA polymerase II subunit J-1|A5D6V8|POLR2J|P52435|RNA polymerase II 13.3 kDa subunit	DNA-directed RNA polymerase II, core complex|DNA binding|DNA-directed 5'-3' RNA polymerase activity|7-methylguanosine mRNA capping|mRNA splicing, via spliceosome|positive regulation of viral transcription|transcription elongation from RNA polymerase II promoter|transcription initiation from RNA polymerase II promoter|transcription-coupled nucleotide-excision repair|DNA-directed RNA polymerase, RB…	IPR036603|GO:0005665|GO:0003677|GO:0003899|GO:0006370|GO:0000398|GO:0050434|GO:0006368|GO:0006367|GO:0006283|NP_006225.1|IPR009025|IPR008193|GO:0008543|GO:0042795|5IY6|5IY7|5IY8|5IY9|5IYA|5IYB|5IYC|5IYD|R-HSA-6796648|R-HSA-6803529|R-HSA-6807505|R-HSA-8851708|GO:0005634|GO:0005654|GO:0006366|GO:0030275|ENST00000292614|ENSG00000005075|ENSP00000292614|R-HSA-112382|R-HSA-113418|R-HSA-167152|R-HSA-167…
SNRNP25	EBI-9675976	protein	MI:0326	Q9BV90	9606	human	Q6IEF8|Q9BV90|Q1W6H3|SNRNP25|C16orf33|Minus-99 protein|Q9H5W4	mRNA splicing, via spliceosome|cytosol|nucleus|U12-type spliceosomal complex|RNA splicing|intercellular bridge|Ubiquitin|nucleoplasm|identity	GO:0000398|R-HSA-72165|GO:0005829|GO:0005634|GO:0005689|GO:0008380|GO:0045171|IPR000626|IPR029071|ENSG00000161981|ENSP00000372482|ENST00000383018|NP_078847.1|GO:0005654|79622
PRPF40A	EBI-473291	protein	MI:0326	O75400	9606	human	HYPA|Q8TBQ1|FNBP3|O75404|Fas ligand-associated factor 1|O43856|Formin-binding protein 3|O75400|Q9P0Q2|PRPF40A|Q9H782|Huntingtin-interacting protein 10|FBP11|Huntingtin-interacting protein A|Huntingtin yeast partner A|Q9NWU9|HIP10|Renal carcinoma antigen NY-REN-6|FLAF1|Q9Y5A8|Formin-binding protein 11|HSPC225	cytoskeleton organization|regulation of cell shape|cell migration|regulation of cytokinesis|membrane|nuclear speck|cell cycle|cell division|nuclear matrix|FF|WW/Rsp5/WWP|RNA binding|nucleoplasm|mRNA splicing, via spliceosome|U1 snRNP|U2-type prespliceosome|cytosol|proline-rich region binding	GO:0007010|GO:0008360|GO:0016477|GO:0032465|GO:0016020|GO:0016607|GO:0007049|GO:0051301|ENST00000410080|GO:0016363|NP_060362.3|IPR002713|IPR001202|1UZC|1YWI|1YWJ|1ZR7|2CQN|2DYF|2KZG|2L5F|2L9V|2LKS|GO:0003723|ENSG00000196504|ENSP00000386458|GO:0005654|GO:0000398|GO:0005685|GO:0071004|GO:0005829|GO:0070064|R-HSA-72163|MINT-1180299|IPR036020|IPR036517
U2AF1	EBI-632461|EBI-1053464	protein	MI:0326	Q01081	9606	human	Q01081|U2 snRNP auxiliary factor small subunit|Q71RF1|U2 small nuclear RNA auxiliary factor 1|FP793|U2AF1|U2AFBP|Q701P4|U2 auxiliary factor 35 kDa subunit|U2AF35	RNA recognition, region 1|Cajal body|catalytic step 2 spliceosome|nuclear speck|mRNA 3'-end processing|mRNA export from nucleus|mRNA splicing, via spliceosome|termination of RNA polymerase II transcription|RNA recognition motif, RNP-1|U2 auxiliary factor small subunit|Zinc finger, CCCH-type|RNA export from nucleus|U2AF|pre-mRNA 3'-splice site binding|metal ion binding|nucleoplasm|spliceosomal com…	IPR003954|NP_001307575.1|GO:0015030|GO:0071013|GO:0016607|GO:0031124|GO:0006406|GO:0000398|GO:0006369|NP_006749.1|IPR000504|IPR009145|IPR000571|1JMT|ENST00000291552|ENST00000380276|ENST00000398137|ENST00000459639|ENST00000464750|R-HSA-109688|R-HSA-159236|R-HSA-72163|R-HSA-72187|GO:0006405|NP_001020374.1|NP_001020375.1|GO:0089701|GO:0030628|GO:0046872|GO:0005654|GO:0005681|GO:0006397|GO:0008380|EN…
GEMIN4	EBI-1058464|EBI-356700	protein	MI:0326	P57678	9606	human	Q9Y4Q2|Q9NZS7|GEMIN4|Q9UG32|P57678|Component of gems 4|p97	cytosol|nucleolus|small nuclear ribonucleoprotein complex|rRNA processing|spliceosomal snRNP assembly|SMN complex|SMN-Sm protein complex|extracellular exosome|nucleoplasm|nuclear import|cytoplasm|membrane|Gemini of coiled bodies|nuclear body	ENST00000319004|ENSG00000179409|ENSP00000321706|GO:0005829|GO:0005730|GO:0030532|GO:0006364|GO:0000387|NP_056536.2|GO:0032797|GO:0034719|GO:0070062|GO:0005654|IPR033265|GO:0051170|GO:0005737|R-HSA-191859|GO:0016020|GO:0097504|GO:0016604|MINT-124789
DDX20	EBI-347658	protein	MI:0326	Q9UHI6	9606	human	Q96F72|GEMIN3|DDX20|Q9UHI6|DP103|Q9Y659|Component of gems 3|DEAD box protein DP 103|Q9UIY0|DEAD box protein 20|Q9NVM3|B4DWV7|Q9UF59|Gemin-3	RNA helicase, DEAD-box type, Q motif|SMN complex|SMN-Sm protein complex|oogenesis|regulation of steroid biosynthetic process|cytoskeleton|cytosol|ATP binding|ATP-dependent RNA helicase activity|DNA binding|spliceosomal tri-snRNP complex assembly|DEAD-like helicase, N-terminal|DNA/RNA helicase, DEAD/DEAH box type, N-terminal|DNA/RNA helicase, C-terminal|RNA helicase, ATP-dependent, DEAD-box, conse…	IPR014014|2OXC|3B7G|GO:0032797|GO:0034719|GO:0048477|GO:0050810|ENST00000369702|GO:0005856|GO:0005829|GO:0005524|GO:0004004|GO:0003677|GO:0000244|NP_009135.4|IPR014001|IPR011545|IPR001650|IPR000629|GO:0090571|GO:0016020|ENSP00000434085|ENST00000533164|ENSG00000064703|ENSP00000358716|GO:0000122|GO:0005654|GO:0043065|IPR027417|GO:0000387|GO:0005634|GO:0005737|GO:0006396|GO:0005730|GO:0010501|GO:009…
C1QBP	EBI-15990352|EBI-347528	protein	MI:0326	Q07021	9606	human	Q07021|Mitochondrial matrix protein p32|SF2P32|GC1QBP|Q9NNY8|Q2HXR8|Glycoprotein gC1qBP|gC1q-R protein|p33|ASF/SF2-associated protein p32|C1QBP|Hyaluronan-binding protein 1|HABP1	mitochondrial matrix|nucleus|plasma membrane|blood coagulation, intrinsic pathway|immune response|Mitochondrial glycoprotein|viral process|innate immune response|transcription, DNA-templated|mRNA processing|apoptotic process|complement activation, classical pathway|RNA splicing|extracellular space|negative regulation of transcription from RNA polymerase II promoter|complement component C1q bindin…	GO:0005759|GO:0005634|GO:0005886|GO:0007597|GO:0006955|NP_001203.1|IPR003428|1P32|3RPX|GO:0016032|DIP-31164N|MINT-246803|ENST00000225698|GO:0045087|GO:0006351|GO:0006397|GO:0006915|GO:0006958|GO:0008380|GO:0005615|GO:0000122|GO:0001849|GO:0003714|GO:0003729|GO:0005540|GO:0005739|GO:0005829|GO:0008134|GO:0009986|GO:0014065|GO:0030449|GO:0030984|GO:0031690|GO:0032689|GO:0032695|GO:0039534|GO:003953…
LSM5	EBI-373007	protein	MI:0326	Q9Y4Y9	9606	human	Q9Y4Y9|LSM5	spliceosomal complex|mRNA splicing, via spliceosome|nuclear-transcribed mRNA catabolic process|U6 snRNP|U4/U6 x U5 tri-snRNP complex|Lsm1-7-Pat1 complex|cytosol|nucleus|RNA binding|exonucleolytic nuclear-transcribed mRNA catabolic process involved in deadenylation-dependent decay|mRNA processing|Like-Sm ribonucleoprotein-related, core|Like-Sm ribonucleoprotein, core|nucleoplasm	GO:0005681|GO:0000398|GO:0000956|GO:0005688|GO:0046540|GO:1990726|GO:0005829|GO:0005634|GO:0003723|GO:0043928|GO:0006397|NP_001124182.1|NP_001132971.1|NP_036454.1|IPR010920|IPR001163|ENST00000409292|ENST00000409782|ENST00000409909|ENST00000409952|ENST00000410044|ENST00000450169|R-HSA-430039|ENSG00000106355|ENSP00000386363|ENSP00000386707|ENSP00000386814|ENSP00000387109|ENSP00000387126|ENSP0000041…
KHDRBS1	EBI-1364	protein	MI:0326	Q07666	9606	human	SAM68|KHDRBS1|p21 Ras GTPase-activating protein-associated p62|p68|Q99760|D3DPP3|Q07666|Q6PJX7|Src-associated in mitosis 68 kDa protein|Q8NB97|GAP-associated tyrosine phosphoprotein p62	K Homology|K Homology, type 1|membrane|nucleus|DNA binding|cell cycle arrest|cell proliferation|cell surface receptor signaling pathway|G2/M transition of mitotic cell cycle|mRNA processing|negative regulation of transcription, DNA-templated|transcription, DNA-templated|pol|pol|RNA binding|SH3/SH2 adaptor activity|signal transduction|regulation of RNA export from nucleus|positive regulation of tr…	IPR004087|IPR004088|2XA6|GO:0016020|GO:0005634|GO:0003677|GO:0007050|GO:0008283|GO:0007166|GO:0000086|GO:0006397|GO:0045892|NP_006550.1|GO:0006351|3QHE|GO:0008143|GO:0008266|GO:0003723|GO:0005070|GO:0007165|GO:0046831|GO:0045948|GO:0046833|GO:0070618|NP_001258807.1|ENST00000327300|ENST00000492989|ENSG00000121774|ENSP00000313829|ENSP00000417731|GO:0005654|GO:0042802|GO:0048024|IPR032335|IPR032571|…
LSM2	EBI-347416	protein	MI:0326	Q9Y333	9606	human	Q6FGG1|G7B|snRNP core Sm-like protein Sm-x5|Protein G7b|Q9Y333|Small nuclear ribonuclear protein D homolog|C6orf28|LSM2	P-body|U6 snRNP|U4/U6 x U5 tri-snRNP complex|precatalytic spliceosome|Lsm1-7-Pat1 complex|catalytic step 2 spliceosome|cytosol|nucleoplasm|U6 snRNA binding|exonucleolytic nuclear-transcribed mRNA catabolic process involved in deadenylation-dependent decay|mRNA splicing, via spliceosome|Like-Sm ribonucleoprotein-related, core|Like-Sm ribonucleoprotein, core|U6 snRNA-associated Sm-like protein LSm2…	GO:0000932|GO:0005688|GO:0046540|GO:0071011|GO:1990726|GO:0071013|GO:0005829|GO:0005654|GO:0017070|GO:0043928|GO:0000398|NP_067000.1|IPR010920|IPR001163|IPR016654|ENST00000375661|ENST00000383391|ENST00000424975|ENST00000432122|ENST00000434125|ENST00000455705|ENSG00000172850|ENSG00000204392|ENSG00000224979|ENSG00000225998|ENSG00000231502|ENSG00000236826|ENSP00000364813|ENSP00000372883|ENSP00000403…
RSRC1	EBI-2557608|EBI-712189	protein	MI:0326	Q96IZ7	9606	human	Arginine/serine-rich coiled-coil protein 1|Q9NZE5|RSRC1|A8K2R9|SRRP53|BM-011|Q96IZ7|Q96QK2	mRNA splicing, via spliceosome|cytoplasm|nuclear speck|nucleocytoplasmic transport|alternative mRNA splicing, via spliceosome|protein phosphorylation|response to antibiotic|nucleus|RNA splicing	GO:0000398|ENST00000295930|ENST00000312179|ENST00000464171|ENST00000480820|GO:0005737|GO:0016607|GO:0006913|NP_057709.2|ENSP00000481697|GO:0000380|GO:0006468|GO:0046677|NP_001258763.1|NP_001258767.1|GO:0005634|GO:0008380|ENSG00000174891|ENSP00000295930|ENSP00000308671|ENSP00000419794|ENSP00000420150|ENST00000611884|IPR034604|MINT-1389888
HNRNPH1	EBI-351590	protein	MI:0326	P31943	9606	human	P31943|HNRPH1|HNRNPH1|Q6IBM4|B3KW86|D3DWQ2|HNRPH	catalytic step 2 spliceosome|nucleoplasm|pol|mRNA splicing, via spliceosome|regulation of RNA splicing|RNA recognition motif, RNP-1|Zinc finger, CHHC-type|membrane|fibroblast growth factor receptor signaling pathway|RNA binding|nucleus|RNA processing|cytosol|RNA metabolic process	GO:0071013|GO:0005654|GO:0008266|GO:0000398|GO:0043484|NP_005511.1|IPR000504|IPR012996|NP_001244222.1|GO:0016020|2LXU|R-HSA-6803529|GO:0008543|GO:0003723|GO:0005634|GO:0006396|ENST00000356731|ENST00000393432|ENST00000442819|ENSG00000169045|ENSP00000349168|ENSP00000377082|ENSP00000397797|R-HSA-72163|R-HSA-72203|GO:0005829|XP_016864904.1|XP_016864905.1|XP_016864906.1|MINT-1160934|GO:0016070|IPR0359…
DDX46	EBI-2555356	protein	MI:0326	Q7L014	9606	human	O94894|KIAA0801|DDX46|DEAD box protein 46|Q96EI0|PRP5 homolog|Q9Y658|Q7L014	ATP binding|DEAD-like helicase, N-terminal|DNA/RNA helicase, DEAD/DEAH box type, N-terminal|DNA/RNA helicase, C-terminal|RNA helicase, ATP-dependent, DEAD-box, conserved site|RNA helicase, DEAD-box type, Q motif|nucleolus|cytoplasm|membrane|mRNA splicing, via spliceosome|regulation of gene expression|RNA secondary structure unwinding|ATP-dependent RNA helicase activity|nucleus|Cajal body|nuclear …	GO:0005524|NP_055644.2|IPR014001|IPR011545|IPR001650|IPR000629|IPR014014|GO:0005730|GO:0005737|GO:0016020|IPR027417|ENST00000354283|GO:0000398|GO:0010468|GO:0010501|ENSG00000145833|ENSP00000346236|GO:0004004|GO:0005634|NP_001287789.1|GO:0015030|GO:0016607|GO:0001650|GO:0003723|GO:0005654|R-HSA-72163|MINT-3002486|IPR036612
LSM1	EBI-347619	protein	MI:0326	O15116	9606	human	Small nuclear ribonuclear CaSm|B2R5E6|Cancer-associated Sm-like|CASM|LSM1|O15116	cytosol|nucleus|exonucleolytic nuclear-transcribed mRNA catabolic process involved in deadenylation-dependent decay|histone mRNA catabolic process|mRNA processing|RNA splicing, via transesterification reactions|Like-Sm ribonucleoprotein-related, core|Like-Sm ribonucleoprotein, core|cytoplasm|RNA splicing|mRNA cap binding complex|Lsm1-7-Pat1 complex|deadenylation-dependent decapping of nuclear-tra…	GO:0005829|GO:0005634|GO:0043928|GO:0071044|GO:0006397|GO:0000375|NP_055277.1|IPR010920|IPR001163|ENSG00000175324|ENSP00000310596|GO:0005737|GO:0008380|GO:0005845|GO:1990726|ENST00000311351|GO:0000290|GO:0000339|GO:0000932|GO:0019827|GO:0045665|GO:0003729|GO:0030424|GO:0030425|GO:0036002|GO:0043025|GO:1990124|R-HSA-430039|IPR034104|GO:0003723|DIP-31130N|MINT-1036791
BARD1	EBI-473181	protein	MI:0326	Q99728	9606	human	BARD1|F6MDH7|O43574|F6MDH8|F6MDH9|Q99728|Q53SS5|RING-type E3 ubiquitin transferase BARD1	cellular response to DNA damage stimulus|BRCA1-A complex|BRCA1-BARD1 complex|cytoplasm|RNA binding|ubiquitin-protein transferase activity|cell cycle arrest|negative regulation of apoptotic process|negative regulation of mRNA 3'-end processing|negative regulation of protein export from nucleus|positive regulation of apoptotic process|positive regulation of protein catabolic process|protein K6-link…	NP_001269472.1|GO:0006974|GO:0070531|GO:0031436|GO:0005737|GO:0003723|GO:0004842|GO:0007050|GO:0043066|GO:0031441|GO:0046826|GO:0043065|GO:0045732|GO:0085020|GO:0042325|GO:0001894|NP_000456.2|IPR002110|IPR020683|IPR001357|IPR001841|IPR013083|IPR017907|1JM7|2NTE|2R1Z|3C5R|3FA2|GO:0019900|GO:0000729|GO:0000731|GO:0000732|GO:0006260|GO:1901796|R-HSA-6804756|GO:0000151|GO:0005634|GO:0016567|GO:004280…
LSM6	EBI-373310	protein	MI:0326	P62312	9606	human	Q4W5J5|LSM6|Q9Y4Y8|P62312	spliceosomal complex|cytosol|small nuclear ribonucleoprotein complex|exonucleolytic nuclear-transcribed mRNA catabolic process involved in deadenylation-dependent decay|RNA splicing|tRNA processing|Like-Sm ribonucleoprotein-related, core|Like-Sm ribonucleoprotein, core|extracellular exosome|RNA binding|mRNA splicing, via spliceosome|small nucleolar ribonucleoprotein complex|Small nuclear ribonucl…	GO:0005681|GO:0005829|GO:0030532|GO:0043928|GO:0008380|GO:0008033|NP_009011.1|IPR010920|IPR001163|GO:0070062|R-HSA-430039|3JCR|ENSG00000164167|ENSP00000296581|ENSP00000420929|ENSP00000422392|ENSP00000427036|ENST00000296581|ENST00000502781|ENST00000504181|ENST00000515311|GO:0003723|R-HSA-72163|GO:0000398|GO:0005732|IPR016487|GO:0005654|XP_016863161.1|XP_016863162.1|DIP-31128N|MINT-4100591|GO:00009…
HNRNPC	EBI-5280071	protein	MI:0326	B4DY08	9606	human	B4DY08|HNRNPC	Heterogeneous nuclear ribonucleoprotein C, Raly|RNA recognition motif, RNP-1|intracellular ribonucleoprotein complex|RNA binding|viral nucleocapsid	ENST00000336053|ENST00000553753|IPR017347|IPR000504|GO:0030529|GO:0003723|GO:0019013|IPR035979|ENSG00000092199|ENSP00000338095|ENSP00000450548
LSM7	EBI-348372	protein	MI:0326	Q9UK45	9606	human	LSM7|Q9UK45	U6 snRNA binding|Like-Sm ribonucleoprotein-related, core|Like-Sm ribonucleoprotein, core|U6 snRNA-associated Sm-like protein LSm7|cytosol|exonucleolytic nuclear-transcribed mRNA catabolic process involved in deadenylation-dependent decay|nucleoplasm|mRNA splicing, via spliceosome|U6 snRNP|U12-type spliceosomal complex|RNA processing|U2-type prespliceosome|catalytic step 2 spliceosome|spliceosomal…	GO:0017070|NP_057283.1|IPR010920|IPR001163|IPR017132|ENST00000252622|GO:0005829|GO:0043928|ENSG00000130332|ENSP00000252622|3JCR|GO:0005654|GO:0000398|R-HSA-72163|R-HSA-430039|GO:0005688|GO:0005689|GO:0006396|GO:0071004|GO:0071013|GO:0097526|GO:1990726|DIP-31129N|MINT-1036641|5O9Z
SNRPC	EBI-766589	protein	MI:0326	P09234	9606	human	Q5TAL3|P09234|SNRPC	Cajal body|U1 snRNP|single-stranded RNA binding|zinc ion binding|spliceosomal snRNP assembly|U1 small nuclear ribonucleoprotein C|Zinc finger, C2H2-type matrin|Zinc finger, U1-type|Zinc finger, U1-C type|nucleoplasm|commitment complex|mRNA 5'-splice site recognition|mRNA splicing, via spliceosome|protein homodimerization activity|pre-mRNA 5'-splice site binding|prespliceosome|RNA binding|U1 snRNP…	ENSG00000124562|GO:0015030|GO:0005685|GO:0003727|GO:0008270|GO:0000387|NP_003084.1|IPR017340|IPR000690|IPR003604|IPR013085|2VRD|3CW1|ENST00000244520|GO:0005654|GO:0000243|GO:0000395|GO:0000398|GO:0042803|ENSP00000244520|4PJO|GO:0030627|GO:0071010|GO:0003723|GO:1990446|R-HSA-72163|DIP-34235N|MINT-1366350|IPR036236
SRSF5	EBI-720503	protein	MI:0326	Q13243	9606	human	Q6FGE0|Delayed-early protein HRS|HRS|Q49AD6|Splicing factor, arginine/serine-rich 5|SFRS5|SRP40|Pre-mRNA-splicing factor SRP40|Q16662|O14797|SRSF5|Q13243	nuclear speck|mRNA 3'-end processing|mRNA export from nucleus|mRNA splice site selection|termination of RNA polymerase II transcription|RNA recognition motif, RNP-1|nucleus|nucleolus|regulation of cell cycle|RNA export from nucleus|mRNA splicing, via spliceosome|nucleoplasm|mRNA processing|cellular response to insulin stimulus|liver regeneration|positive regulation of RNA splicing|RNA binding|cyt…	ENST00000394366|ENST00000553521|ENST00000553635|ENST00000557154|GO:0016607|GO:0031124|GO:0006406|GO:0006376|GO:0006369|NP_001034554.1|NP_008856.2|IPR000504|GO:0005634|GO:0005730|GO:0051726|GO:0006405|NP_001307143.1|GO:0000398|GO:0005654|GO:0006397|ENSG00000100650|ENSP00000377892|ENSP00000451088|ENSP00000451391|ENSP00000452123|GO:0032869|GO:0097421|R-HSA-109688|R-HSA-159236|R-HSA-72163|R-HSA-72187…
CLNS1A	EBI-724693	protein	MI:0326	P54105	9606	human	P54105|B2RCS9|Reticulocyte pICln|Chloride conductance regulatory protein ICln|CLCI|Chloride ion current inducer protein|CLNS1A|Q9NRD2|Q9NRD3|Chloride channel, nucleotide sensitive 1A|Q0VDK6|ICLN	cytoskeleton|cytosol|nucleus|plasma membrane|spliceosomal snRNP assembly|Nucleotide-sensitive chloride conductance regulator|methylosome|pICln-Sm protein complex|chloride transport|cell volume homeostasis|protein heterodimerization activity|nucleoplasm|RNA binding	GO:0005856|GO:0005829|GO:0005634|GO:0005886|GO:0000387|NP_001284.1|IPR003521|GO:0034709|GO:0034715|ENST00000525428|ENST00000528364|GO:0006821|GO:0006884|ENSG00000074201|ENSP00000433919|ENSP00000434311|GO:0046982|GO:0005654|R-HSA-191859|NP_001298128.1|NP_001298129.1|NP_001298130.1|NP_001298131.1|GO:0003723|DIP-44185N|MINT-5002627
STRAP	EBI-727414|EBI-6190807	protein	MI:0326	Q9Y3F4	9606	human	Q5TZT4|MAWD|MAP activator with WD repeats|WD-40 repeat protein PT-WD|UNRIP|Q9NTK0|B2R5S5|B4DNJ6|Q9Y3F4|STRAP|Q9UQC8|UNR-interacting protein	spliceosomal snRNP assembly|SMN complex|SMN-Sm protein complex|cytosol|negative regulation of transforming growth factor beta receptor signaling pathway|WD40/YVTN repeat-like|WD40 repeat|negative regulation of epithelial cell migration|negative regulation of epithelial to mesenchymal transition|maintenance of gastrointestinal epithelium|negative regulation of epithelial cell proliferation|negativ…	GO:0000387|GO:0032797|GO:0034719|GO:0005829|GO:0030512|NP_009109.3|IPR020472|IPR015943|IPR001680|IPR019775|IPR017986|GO:0010633|GO:0010719|GO:0030277|GO:0050680|GO:0060394|ENSG00000023734|ENSP00000392270|GO:0000122|GO:0005737|ENST00000419869|R-HSA-2173788|ENSP00000025399|ENST00000025399|GO:0003723|GO:0005654|GO:0005102|MINT-1346033|IPR036322
PRPF3	EBI-744322	protein	MI:0326	O43395	9606	human	PRP3|HPRP3|O43395|U4/U6 snRNP 90 kDa protein|PRPF3|Q5VT54|O43446|Pre-mRNA-splicing factor 3|B4DSY9	U4/U6 x U5 tri-snRNP complex|Cajal body|spliceosomal complex|mRNA splicing, via spliceosome|Protein of unknown function DUF1115|Pre-mRNA-splicing factor 3|Splicing factor PWI|RNA splicing, via transesterification reactions|nucleus|mRNA processing|RNA splicing|spliceosomal tri-snRNP complex assembly|nuclear speck|nucleoplasm|protein complex|RNA binding|cytosol|identical protein binding	GO:0046540|GO:0015030|GO:0005681|GO:0000398|NP_004689.1|IPR010541|IPR013881|IPR002483|1X4Q|IPR027104|3JCR|GO:0000375|GO:0005634|GO:0006397|GO:0008380|ENST00000324862|ENSG00000117360|ENSP00000315379|GO:0000244|GO:0016607|GO:0005654|GO:0043234|R-HSA-72163|GO:0003723|GO:0005829|GO:0042802|DIP-34508N|MINT-1445186|IPR036483|5O9Z
CRNKL1	EBI-1049701	protein	MI:0326	Q9BZJ0	9606	human	Q8WYI5|Q9GZW7|A8K9T4|Q9NYD8|CGI-201|Q9BZI9|MSTP021|CRNKL1|Q9BZJ2|Crooked neck homolog|Q5JY64|Q9H8F8|Q9NQH5|Q9BZJ1|Q9BZJ0|CRN	catalytic step 2 spliceosome|cytoplasm|RNA binding|spliceosomal complex assembly|RNA-processing protein, HAT helix|Tetratricopeptide region|Tetratricopeptide-like helical|mRNA splicing, via spliceosome|spliceosomal complex|nuclear speck|nucleoplasm|Prp19 complex|prespliceosome|precatalytic spliceosome|catalytic step 1 spliceosome|post-mRNA release spliceosomal complex	NP_001265554.1|NP_001265555.1|NP_001265556.1|NP_001265557.1|GO:0071013|GO:0005737|GO:0003723|GO:0000245|NP_057736.4|IPR003107|IPR013026|IPR011990|GO:0000398|GO:0005681|ENST00000377340|ENST00000496549|ENST00000536226|ENSG00000101343|ENSP00000366557|ENSP00000428436|ENSP00000440733|GO:0016607|R-HSA-72163|5MQF|GO:0005654|MINT-4654476|GO:0000974|GO:0071010|GO:0071011|GO:0071012|GO:0071014|5XJC
LSM3	EBI-348239	protein	MI:0326	P62310	9606	human	P62310|MDS017|Q6IAH0|LSM3|Q9Y4Z1	catalytic step 2 spliceosome|cytosol|exonucleolytic nuclear-transcribed mRNA catabolic process involved in deadenylation-dependent decay|mRNA splicing, via spliceosome|Like-Sm ribonucleoprotein-related, core|Like-Sm ribonucleoprotein, core|nucleoplasm|U4/U6 x U5 tri-snRNP complex|precatalytic spliceosome|Lsm1-7-Pat1 complex|P-body|U6 snRNP|cytoplasmic mRNA processing body assembly|nucleus|mRNA pr…	ENST00000306024|GO:0071013|GO:0005829|GO:0043928|GO:0000398|NP_055278.1|IPR010920|IPR001163|3JCR|GO:0005654|GO:0046540|GO:0071011|GO:1990726|GO:0000932|GO:0005688|GO:0033962|GO:0005634|GO:0006397|R-HSA-430039|ENSG00000170860|ENSP00000302160|GO:0003723|R-HSA-72163|IPR034105|DIP-31218N|MINT-1036960|5O9Z
SF3B2	EBI-1052093|EBI-749111|EBI-2688256	protein	MI:0326	Q13435	9606	human	Q13435|SF3B2|Q969K1|Q96CM6|SAP145|Pre-mRNA-splicing factor SF3b 145 kDa subunit|Q7L4T5|Q7Z627|Q9BWD2|Spliceosome-associated protein 145|B4DT19|A8K485	viral process|catalytic step 2 spliceosome|nucleoplasm|U12-type spliceosomal complex|Armadillo-like helical|mRNA splicing, via spliceosome|Protein of unknown function DUF382|PSP, proline-rich|DNA-binding SAP|spliceosomal complex|mRNA processing|RNA splicing|U2-type spliceosomal complex|U2 snRNP|precatalytic spliceosome|RNA binding|nuclear speck	GO:0016032|GO:0071013|GO:0005654|GO:0005689|IPR011989|GO:0000398|NP_006833.2|IPR007180|IPR006568|IPR003034|2DO5|GO:0005681|GO:0006397|GO:0008380|ENST00000322535|ENSG00000087365|ENSP00000318861|R-HSA-72163|R-HSA-72165|GO:0005684|GO:0005686|GO:0071011|GO:0003723|MINT-3027706|GO:0016607|IPR036361
RBM28	EBI-2878099	protein	MI:0326	Q9NW13	9606	human	RBM28|Q9NW13|Q53H65|Q96CV3|A4D100|E9PDD9|RNA-binding motif protein 28|B4DU52	nucleolus|spliceosomal complex|mRNA processing|RNA splicing|RNA recognition motif, RNP-1|RNA binding	GO:0005730|GO:0005681|GO:0006397|GO:0008380|NP_001159607.1|NP_060547.2|IPR000504|ENST00000223073|ENST00000415472|ENSG00000106344|ENSP00000223073|ENSP00000390517|GO:0003723|R-HSA-6791226|MINT-3051761|IPR035979
PPIH	EBI-6190037|EBI-1055615	protein	MI:0326	O43447	9606	human	CYP20|CYPH|U-snRNP-associated cyclophilin SnuCyp-20|Small nuclear ribonucleoprotein particle-specific cyclophilin H|O43447|PPIH|Rotamase H|A6NNE7	cytoplasm|nuclear speck|spliceosomal complex|U4/U6 snRNP|U4/U6 x U5 tri-snRNP complex|cyclosporin A binding|peptidyl-prolyl cis-trans isomerase activity|ribonucleoprotein complex binding|mRNA splicing, via spliceosome|protein complex assembly|protein folding|Peptidyl-prolyl cis-trans isomerase, cyclophilin-type|positive regulation of viral genome replication|nucleoplasm	GO:0005737|GO:0016607|GO:0005681|GO:0071001|GO:0046540|GO:0016018|GO:0003755|GO:0043021|GO:0000398|GO:0006461|GO:0006457|NP_006338.1|IPR020892|IPR002130|1MZW|1QOI|IPR024936|XP_005270419.1|GO:0045070|IPR029000|ENST00000304979|ENSG00000171960|ENSP00000306614|ENSP00000361630|ENST00000372550|GO:0005654|R-HSA-72163|NP_001317439.1|XP_016855546.1|XP_016855547.1|XP_016855548.1|MINT-270606|5O9Z
SRSF10	EBI-11103259|EBI-353655	protein	MI:0326	O75494	9606	human	FUSIP2|FUSIP1|Splicing factor, arginine/serine-rich 13A|A6NI42|SFRS13A|TLS-associated protein with Ser-Arg repeats|TLS-associated serine-arginine protein|40 kDa SR-repressor protein|Q5JRI3|Q5JRI4|Q5JRI2|FUS-interacting serine-arginine-rich protein 1|Q5JRI0|Q96G09|A6NIU7|SRSF10|A6NFM6|TASR|O75494|Splicing factor SRp38|O60572|Q5JRH9|Q96P17|B4DJP9	cytoplasm|RNA binding|spliceosomal tri-snRNP complex assembly|mRNA export from nucleus|mRNA splice site selection|negative regulation of mRNA splicing, via spliceosome|regulation of transcription, DNA-templated|RNA recognition motif, RNP-1|nucleoplasm|RS domain binding|unfolded protein binding|cytosol|regulation of mRNA splicing, via spliceosome|RNA splicing, via transesterification reactions|mRN…	NP_001177936.1|ENST00000343255|ENST00000344989|ENST00000374452|ENST00000453840|ENST00000484146|ENST00000492112|GO:0005737|GO:0003723|GO:0000244|GO:0006406|GO:0006376|GO:0048025|GO:0006355|NP_001177934.1|NP_001177935.1|NP_006616.1|NP_473357.1|IPR000504|NP_001177938.1|GO:0005654|GO:0050733|GO:0051082|GO:0005829|GO:0048024|GO:0000375|GO:0000398|GO:0005634|GO:0016482|ENSG00000188529|ENSP00000342913|E…
HNRNPH2	EBI-352823	protein	MI:0326	P55795	9606	human	FTP3|HNRPH2|Q9HHA7|P55795|Heterogeneous nuclear ribonucleoprotein H'|A1L400|FTP-3|HNRNPH2	nucleoplasm|RNA binding|mRNA splicing, via spliceosome|RNA recognition motif, RNP-1|Zinc finger, CHHC-type|intracellular ribonucleoprotein complex|nucleus|membrane|cytosol|RNA metabolic process	GO:0005654|GO:0003723|GO:0000398|NP_001027565.1|NP_062543.1|IPR000504|IPR012996|1WEZ|1WG5|GO:0030529|GO:0005634|ENST00000316594|ENSG00000126945|ENSP00000361927|GO:0016020|R-HSA-72163|R-HSA-72203|GO:0005829|MINT-2804293|GO:0016070|IPR035979
HNRNPH3	EBI-711437	protein	MI:0326	P31942	9606	human	P31942|Q9NPA7|HNRPH3|Q9NP96|Q9NP53|Q9BSX1|Q9Y4J5|Q9NPI4|B3KRE1|Heterogeneous nuclear ribonucleoprotein 2H9|Q9UFU4|HNRNPH3|A8K682	spliceosomal complex|RNA binding|mRNA splicing, via spliceosome|RNA recognition motif, RNP-1|epithelial cell differentiation|nucleus|RNA processing|RNA splicing|nucleoplasm	GO:0005681|GO:0003723|GO:0000398|NP_036339.1|NP_067676.2|IPR000504|GO:0030855|NP_001309363.1|NP_001309365.1|NP_001309366.1|NP_001309367.1|NP_001309368.1|NP_001309369.1|NP_001309370.1|GO:0005634|GO:0006396|GO:0008380|NP_001309374.1|NP_001309375.1|NP_001309376.1|NP_001309377.1|NP_001309378.1|ENST00000265866|ENST00000354695|ENSG00000096746|ENSP00000265866|ENSP00000346726|GO:0005654|XP_016871657.1|XP…
CLK2	EBI-750020	protein	MI:0326	P49760	9606	human	Q96CQ0|P49760|B5MBX6|B1AVS9|CDC-like kinase 2|CLK2	nucleus|ATP binding|protein serine/threonine kinase activity|protein serine/threonine/tyrosine kinase activity|protein tyrosine kinase activity|Protein kinase-like|Protein kinase, core|Protein kinase ATP binding, conserved site|Serine/threonine protein kinase, active site|negative regulation of gluconeogenesis|protein autophosphorylation|regulation of RNA splicing|response to ionizing radiation|r…	GO:0005634|GO:0005524|GO:0004674|GO:0004712|GO:0004713|NP_003984.2|IPR011009|IPR000719|IPR017441|IPR008271|3NR9|GO:0045721|GO:0046777|GO:0043484|GO:0010212|GO:0032526|GO:0006468|ENST00000361168|ENST00000368361|ENST00000572269|ENST00000574445|ENSG00000176444|ENSG00000261893|ENSP00000354856|ENSP00000357345|ENSP00000459461|ENSP00000460443|NP_001281267.1|NP_001281268.1|GO:0016607|GO:0005654|GO:001660…
CPSF1	EBI-347859	protein	MI:0326	Q10570	9606	human	Cleavage and polyadenylation specificity factor 160 kDa subunit|CPSF1|Q96AF0|CPSF160|Q10570	mRNA cleavage and polyadenylation specificity factor complex|mRNA export from nucleus|mRNA polyadenylation|mRNA splicing, via spliceosome|termination of RNA polymerase II transcription|Cleavage and polyadenylation specificity factor, A subunit, C-terminal|nucleoplasm|mRNA 3'-end processing|tRNA splicing, via endonucleolytic cleavage and ligation|enzyme binding|mRNA 3'-UTR AU-rich region binding|p…	R-HSA-6784531|GO:0005847|GO:0006406|GO:0006378|GO:0000398|GO:0006369|NP_037423.2|IPR004871|ENSG00000071894|GO:0005654|GO:0031124|R-HSA-109688|R-HSA-159231|R-HSA-72163|R-HSA-72187|R-HSA-77595|ENSP00000478145|ENSP00000484669|ENST00000616140|ENST00000620219|GO:0006388|GO:0019899|GO:0035925|GO:0098789|GO:0006379|IPR015943|DIP-32694N|MINT-1601544
POLR2E	EBI-395189	protein	MI:0326	P19388	9606	human	D6W5Y1|XAP4|POLR2E|RPB5 homolog|B2R6L4|P19388|Q9BT06|Q6PIH5|DNA-directed RNA polymerase II subunit E|O43380|DNA-directed RNA polymerase II 23 kDa polypeptide	DNA-directed RNA polymerase III complex|DNA-directed RNA polymerase I complex|DNA-directed RNA polymerase II, core complex|DNA binding|DNA-directed 5'-3' RNA polymerase activity|7-methylguanosine mRNA capping|mRNA splicing, via spliceosome|positive regulation of viral transcription|transcription elongation from RNA polymerase II promoter|transcription initiation from RNA polymerase II promoter|tr…	GO:0005666|GO:0005736|GO:0005665|GO:0003677|GO:0003899|GO:0006370|GO:0000398|GO:0050434|GO:0006368|GO:0006367|GO:0006283|NP_002686.2|IPR014381|IPR005571|IPR000783|IPR020608|GO:0005829|GO:0032481|IPR020609|GO:0016032|GO:0008543|GO:0042795|5IY6|5IY7|5IY8|5IY9|5IYA|5IYB|5IYC|5IYD|R-HSA-6796648|R-HSA-6803529|R-HSA-6807505|R-HSA-8851708|GO:0005634|GO:0005654|GO:0006366|GO:0006383|ENST00000586746|ENSG0…
POLR2B	EBI-10987849	protein	MI:0326	C9J2Y9	9606	human	C9J2Y9|POLR2B	transcription, DNA-templated|nucleoplasm|DNA binding|DNA-directed 5'-3' RNA polymerase activity|ribonucleoside binding|DNA-directed RNA polymerase, subunit 2, domain 6|RNA polymerase, beta subunit, conserved site|RNA polymerase Rpb2, domain 7|RNA polymerase Rpb2, domain 2|RNA polymerase, beta subunit, protrusion|RNA polymerase Rpb2, domain 3|RNA polymerase Rpb2, domain 4|RNA polymerase Rpb2, doma…	GO:0006351|GO:0005654|GO:0003677|GO:0003899|GO:0032549|IPR007120|IPR007121|IPR007641|IPR007642|IPR007644|IPR007645|IPR007646|IPR007647|IPR015712|ENSG00000047315|ENSP00000391452|ENST00000441246|NP_001290198.1
PPIL1	EBI-2557649	protein	MI:0326	Q9Y3C6	9606	human	Q9Y3C6|Q5TDC9|PPIL1|O15001|Rotamase PPIL1|CYPL1|CGI-124|UNQ2425/PRO4984	catalytic step 2 spliceosome|peptidyl-prolyl cis-trans isomerase activity|mRNA splicing, via spliceosome|protein folding|Peptidyl-prolyl cis-trans isomerase, cyclophilin-type|extracellular exosome|nucleoplasm|disordered domain specific binding	GO:0071013|GO:0003755|GO:0000398|GO:0006457|NP_057143.1|IPR020892|IPR002130|1XWN|2K7N|2X7K|IPR024936|IPR029000|ENST00000373699|GO:0070062|ENSG00000137168|ENSP00000362803|GO:0005654|GO:0097718|5MQF|R-HSA-72163|MINT-4654404|5XJC
AQR	EBI-2512328	protein	MI:0326	O60306	9606	human	A5YKK3|Q6IRU8|AQR|Q6PIC8|A0JP17|KIAA0560|Intron-binding protein of 160 kDa|O60306|Q2YDX9	catalytic step 2 spliceosome|mRNA splicing, via spliceosome|membrane|RNA binding|nucleoplasm|transcription-coupled nucleotide-excision repair	5MQF|GO:0071013|GO:0000398|NP_055506.1|ENSG00000021776|ENSP00000156471|IPR026300|IPR027417|ENST00000156471|4PJ3|GO:0016020|GO:0003723|GO:0005654|GO:0006283|R-HSA-6781823|R-HSA-6781827|R-HSA-6782135|R-HSA-6782210|IPR032174|R-HSA-72163|DIP-53576N|MINT-5005864|5XJC
TIAL1	EBI-2820828	protein	MI:0326	Q01085	9606	human	TIAL1|TIA-1-related protein|Q01085|A8K3T0|A8K4L9	lysosome|nucleus|cytoplasmic stress granule|RNA binding|apoptotic process|defense response|regulation of transcription from RNA polymerase II promoter|RNA recognition motif, RNP-1|germ cell development|positive regulation of cell proliferation|AU-rich element binding|stem cell division|cytoplasm|nucleoplasm|fibroblast growth factor receptor signaling pathway|RNA recognition, region 1|extracellula…	GO:0005764|GO:0005634|GO:0010494|GO:0003723|GO:0006915|GO:0006952|GO:0006357|NP_001029097.1|NP_003243.1|IPR000504|1X4G|2CQI|2DH7|GO:0007281|GO:0008284|GO:0017091|GO:0017145|GO:0005737|IPR034492|IPR034494|IPR034496|GO:0005654|GO:0008543|IPR003954|R-HSA-6803529|ENST00000369093|ENST00000436547|GO:0070062|ENSG00000151923|ENSP00000358089|ENSP00000394902|GO:0003677|DIP-42425N|MINT-1203913|IPR035979
HNRNPAB	EBI-2339961|EBI-1044873	protein	MI:0326	Q99729	9606	human	ABBP1|D3DWP7|Q04150|B3KNN5|Q99729|HNRPAB|APOBEC1-binding protein 1|Q9BQ99|HNRNPAB|Q8N7U3	cytoplasm|nucleus|intracellular ribonucleoprotein complex|mRNA binding|epithelial to mesenchymal transition|positive regulation of transcription, DNA-templated|CBF, N-terminal|RNA recognition motif, RNP-1|RNA binding|nucleoplasm|RNA polymerase II transcription factor complex	GO:0005737|GO:0005634|GO:0030529|GO:0003729|GO:0001837|GO:0045893|NP_004490.2|NP_112556.2|IPR012956|IPR000504|3S7R|GO:0003723|ENST00000355836|ENST00000358344|ENST00000504898|ENST00000506259|ENSG00000197451|ENSP00000348093|ENSP00000351108|ENSP00000425031|ENSP00000427465|GO:0005654|GO:0090575|IPR034846|DIP-50394N|MINT-4537784|IPR035979
RBM17	EBI-740272	protein	MI:0326	Q96I25	9606	human	RBM17|45 kDa-splicing factor|Q96GY6|Q96I25|RNA-binding motif protein 17|SPF45	spliceosomal complex|RNA binding|D111/G-patch|RNA recognition, region 1|Splicing factor, SPF45|alternative mRNA splicing, via spliceosome|RNA recognition motif, RNP-1|mRNA splicing, via spliceosome|nucleoplasm|DNA repair|regulation of RNA splicing|protein complex	IPR034653|GO:0005681|GO:0003723|NP_001139019.1|NP_116294.1|IPR000467|ENST00000379888|ENST00000446108|IPR003954|IPR016967|2PE8|2PEH|ENSG00000134453|ENSP00000369218|ENSP00000388638|GO:0000380|IPR000504|GO:0000398|GO:0005654|GO:0006281|GO:0043484|R-HSA-72163|GO:0043234|5LSO|DIP-29409N|MINT-3053773|IPR035979
DHX15	EBI-1237044	protein	MI:0326	O43143	9606	human	DBP1|O43143|DEAH box protein 15|DDX15|DHX15|ATP-dependent RNA helicase #46|Q9NQT7	double-stranded RNA binding|U12-type spliceosomal complex|ATP binding|DNA/RNA helicase, C-terminal|RNA helicase activity|mRNA processing|RNA splicing|DEAD-like helicase, N-terminal|DNA/RNA helicase, DEAD/DEAH box type, N-terminal|DNA/RNA helicase, ATP-dependent, DEAH-box type, conserved site|Region of unknown function DUF1605|Helicase-associated region|mRNA splicing, via spliceosome|cytoplasm|nuc…	GO:0003725|GO:0005689|GO:0005524|IPR001650|GO:0003724|GO:0006397|GO:0008380|NP_001349.2|IPR014001|IPR011545|IPR002464|IPR011709|IPR007502|ENST00000336812|GO:0000398|GO:0005737|GO:0005730|IPR027417|GO:0005634|ENSG00000109606|ENSP00000336741|GO:0004004|GO:0009636|GO:0043279|GO:0003723|GO:0005654|GO:0016607|R-HSA-72163|DIP-38211N|MINT-5003827|5XDR
NCBP1	EBI-464743	protein	MI:0326	Q09161	9606	human	Q5T1V0|NCBP1|80 kDa nuclear cap-binding protein|Q09161|CBP80|NCBP|B2R718|Q5T7X2|Q59G76	nuclear cap binding complex|mRNA cis splicing, via spliceosome|mitochondrion|cytosol|mRNA cap binding complex|nucleoplasm|intracellular ribonucleoprotein complex|RNA cap binding|histone mRNA metabolic process|mRNA 3'-end processing|7-methylguanosine mRNA capping|mRNA export from nucleus|nuclear-transcribed mRNA catabolic process, nonsense-mediated decay|positive regulation of mRNA 3'-end processi…	GO:0005846|GO:0045292|GO:0005739|GO:0005829|GO:0005845|GO:0005654|GO:0030529|GO:0000339|GO:0008334|GO:0031124|GO:0006370|GO:0006406|GO:0000184|GO:0031442|GO:0006446|GO:0006369|GO:0006368|NP_002477.1|IPR016024|IPR015172|IPR015174|IPR003890|1H2T|1H2U|1H2V|1H6K|1N52|1N54|3FEX|3FEY|GO:0098789|R-HSA-109688|R-HSA-111367|R-HSA-112382|R-HSA-113418|R-HSA-159227|R-HSA-159230|R-HSA-159231|R-HSA-77588|R-HSA-…
SNW1	EBI-632715	protein	MI:0326	Q13573	9606	human	Q5D0D6|Nuclear receptor coactivator NCoA-62|Nuclear protein SkiP|SNW1|Ski-interacting protein|SKIP|SKIIP|Q13573|Q32N03|Q13483|A8K8A9	catalytic step 2 spliceosome|nucleoplasm|mRNA splicing, via spliceosome|SKIP/SNW|viral process|Notch signaling pathway|positive regulation of transcription from RNA polymerase II promoter|retinoic acid receptor signaling pathway|positive regulation of neurogenesis|cellular response to retinoic acid|transcription initiation from RNA polymerase II promoter|negative regulation of transcription from …	GO:0071013|GO:0005654|GO:0000398|NP_036377.1|IPR017862|IPR004015|GO:0016032|GO:0007219|ENST00000261531|GO:0045944|GO:0048384|GO:0050769|GO:0071300|GO:0006367|GO:0000122|GO:0003713|GO:0003714|GO:0016363|GO:0030511|GO:0042771|GO:0042809|GO:0042974|GO:0043923|GO:0046332|GO:0048026|GO:0048385|GO:0051571|GO:0070564|R-HSA-1912408|R-HSA-2122947|R-HSA-2173796|R-HSA-2644606|R-HSA-2894862|R-HSA-350054|GO:0…
SNRPF	EBI-356900	protein	MI:0326	P62306	9606	human	Sm protein F|PBSCF|Q6P4I0|B2R498|P62306|SNRPF|Q15356|A2VCR2|Q6IBQ1	mRNA splicing, via spliceosome|spliceosomal complex|RNA splicing|small nuclear ribonucleoprotein complex|catalytic step 2 spliceosome|cytosol|nucleoplasm|U12-type spliceosomal complex|U7 snRNP|RNA binding|histone mRNA metabolic process|spliceosomal snRNP assembly|termination of RNA polymerase II transcription|Like-Sm ribonucleoprotein-related, core|Like-Sm ribonucleoprotein, core|Small nuclear ri…	IPR034100|GO:0000398|GO:0005681|GO:0008380|GO:0030532|GO:0071013|GO:0005829|GO:0005654|GO:0005689|GO:0005683|GO:0003723|GO:0008334|GO:0000387|GO:0006369|NP_003086.1|IPR010920|IPR001163|IPR016487|3CW1|3PGW|3S6N|GO:0005685|GO:0005687|GO:0034709|GO:0034715|GO:0034719|4F7U|3JCR|GO:0051170|ENSG00000139343|ENSP00000266735|ENST00000266735|R-HSA-109688|R-HSA-111367|R-HSA-191859|R-HSA-72163|R-HSA-72165|R-…
CPSF3	EBI-1044699	protein	MI:0326	Q9UKF6	9606	human	O14769|Cleavage and polyadenylation specificity factor 73 kDa subunit|CPSF3|Q53RS2|mRNA 3'-end-processing endonuclease CPSF-73|Q9UKF6|Q96F36|CPSF73	mRNA cleavage and polyadenylation specificity factor complex|intracellular ribonucleoprotein complex|5'-3' exonuclease activity|endoribonuclease activity|metal ion binding|RNA binding|mRNA 3'-end processing by stem-loop binding and cleavage|mRNA cleavage|mRNA export from nucleus|mRNA polyadenylation|mRNA splicing, via spliceosome|termination of RNA polymerase II transcription|Beta-lactamase-like|…	GO:0005847|GO:0030529|GO:0008409|GO:0004521|GO:0046872|GO:0003723|GO:0006398|GO:0006379|GO:0006406|GO:0006378|GO:0000398|GO:0006369|NP_057291.1|IPR001279|IPR022712|IPR021718|IPR011108|2I7T|2I7V|GO:0005654|GO:0031124|ENST00000238112|R-HSA-109688|R-HSA-159231|R-HSA-72163|R-HSA-72187|R-HSA-77595|ENSG00000119203|ENSP00000238112|DIP-42501N|MINT-1742891|IPR036866
FRG1	EBI-2515248	protein	MI:0326	Q14331	9606	human	A8K775|FRG1|FSHD region gene 1 protein|Q14331	catalytic step 2 spliceosome|mRNA splicing, via spliceosome|rRNA processing|Actin_cross-linking|FRG1-like|actin filament binding|striated muscle dense body|muscle organ development|nucleolus|Cajal body|Z disc|RNA binding|identity	GO:0071013|GO:0000398|GO:0006364|NP_004468.1|IPR008999|IPR010414|GO:0051015|GO:0055120|ENSG00000283153|ENSG00000283630|ENSP00000489690|ENSP00000490541|ENST00000636590|ENST00000637998|ENST00000226798|GO:0007517|ENSG00000109536|ENSP00000226798|ENSG00000275145|ENSP00000483471|ENST00000620886|GO:0005730|GO:0015030|GO:0030018|GO:0003723|MINT-3029354|2483
FUS	EBI-400434	protein	MI:0326	P35637	9606	human	POMp75|P35637|Translocated in liposarcoma protein|FUS|Q9H4A8|75 kDa DNA-pairing protein|Oncogene TLS|Oncogene FUS|TLS	nucleoplasm|DNA binding|RNA binding|mRNA splicing, via spliceosome|RNA recognition motif, RNP-1|Zinc finger, RanBP2-type|nucleus|transcription coactivator activity|polysome|perikaryon|dendritic spine head|perinuclear region of cytoplasm|cellular response to calcium ion|estrogen receptor binding|myosin V binding|ionotropic glutamate receptor binding|retinoid X receptor binding|thyroid hormone rece…	IPR035979|IPR036443|GO:0005654|GO:0003677|GO:0003723|GO:0000398|NP_001164105.1|NP_004951.1|IPR000504|IPR001876|2LA6|4FDD|4FQ3|2LCW|GO:0005634|ENST00000254108|ENST00000380244|ENSG00000089280|ENSP00000254108|ENSP00000369594|GO:0003713|R-HSA-72163|GO:0005844|GO:0043204|GO:0044327|GO:0048471|GO:0071277|IPR034459|GO:0030331|GO:0031489|GO:0035255|GO:0046965|GO:0046966|GO:0042802|IPR034870|DIP-29857N|MI…
DDX5	EBI-351962	protein	MI:0326	P17844	9606	human	HLR1|DDX5|HELR|DEAD box protein 5|B4DLW8|D3DU32|E7ETL9|O75681|B5BU21|G17P1|P17844|RNA helicase p68|Q53Y61	catalytic step 2 spliceosome|nucleolus|ATP binding|RNA helicase activity|cell growth|mRNA splicing, via spliceosome|regulation of alternative mRNA splicing, via spliceosome|DNA/RNA helicase, C-terminal|P68HR|DEAD-like helicase, N-terminal|DNA/RNA helicase, DEAD/DEAH box type, N-terminal|RNA helicase, ATP-dependent, DEAD-box, conserved site|RNA helicase, DEAD-box type, Q motif|rhythmic process|mem…	ENSG00000108654|ENSP00000225792|GO:0071013|GO:0005730|GO:0005524|GO:0003724|GO:0016049|GO:0000398|GO:0000381|NP_004387.1|IPR001650|IPR012587|IPR014001|IPR011545|IPR000629|IPR014014|3FE2|GO:0048511|NP_001307524.1|NP_001307525.1|GO:0016020|ENSP00000403085|ENST00000450599|GO:0070062|GO:0036002|GO:0000122|GO:0043517|GO:0045667|GO:0060765|GO:0072332|GO:2001014|GO:0004004|GO:0045069|4A4D|GO:0050681|IPR…
ELAVL1	EBI-6190219|EBI-374260	protein	MI:0326	Q15717	9606	human	HUR|B4DVB8|Q53XN6|Q15717|Q9BTT1|ELAVL1|Hu-antigen R	mRNA 3'-UTR AU-rich region binding|double-stranded RNA binding|cytosol|nucleoplasm|3'-UTR-mediated mRNA stabilization|multicellular organism development|Splicing factor ELAV/HuD|Paraneoplastic encephalomyelitis antigen|RNA recognition motif, RNP-1|RNA binding|mRNA binding|nucleus|mRNA splicing, via spliceosome|cytoplasm|AU-rich element binding|protein kinase binding|mRNA stabilization|positive re…	GO:0035925|GO:0003725|4ED5|GO:0005829|GO:0005654|GO:0070935|GO:0007275|NP_001410.2|IPR006548|IPR002343|IPR000504|3HI9|GO:0003723|GO:0003729|GO:0005634|GO:0000398|R-HSA-72163|GO:0005737|GO:0017091|GO:0019901|GO:0048255|GO:0045727|4EGL|4FXV|GO:0003730|GO:2000036|ENST00000407627|ENST00000596459|ENSG00000066044|ENSP00000385269|ENSP00000472197|GO:0016020|GO:0060965|GO:1990904|R-HSA-450520|GO:0042803|G…
PPIG	EBI-396072	protein	MI:0326	Q13427	9606	human	Cyclophilin G|Q53R40|Q13427|O00706|Q53SN4|Rotamase G|D3DPC5|CASP10|D3DPC6|PPIG|Clk-associating RS-cyclophilin|Q96DG9	cyclosporin A binding|peptidyl-prolyl cis-trans isomerase activity|protein folding|RNA splicing|Peptidyl-prolyl cis-trans isomerase, cyclophilin-type|nucleoplasm|nucleus|nuclear matrix|nuclear speck|RNA binding|cytosol|identity	GO:0016018|GO:0003755|GO:0006457|GO:0008380|NP_004783.2|IPR020892|IPR002130|2GW2|2WFI|2WFJ|ENSP00000435987|ENSG00000138398|ENSP00000260970|ENSP00000407083|GO:0005654|XP_005247023.1|XP_005247024.1|GO:0005634|IPR029000|ENST00000260970|ENST00000448752|ENST00000462903|GO:0016363|GO:0016607|IPR024936|GO:0003723|GO:0005829|MINT-1684213|9360
LGALS3	EBI-1170392	protein	MI:0326	P17931	9606	human	B2RC38|MAC2|Q6IBA7|Laminin-binding protein|Galactoside-binding protein|Q96J47|Galactose-specific lectin 3|P17931|LGALS3|Mac-2 antigen|IgE-binding protein|Carbohydrate-binding protein 35|Q16005|L-31|Lectin L-29|35 kDa lectin	regulation of T cell proliferation|mitochondrial inner membrane|plasma membrane|spliceosomal complex|innate immune response|mRNA processing|RNA splicing|Concanavalin A-like lectin/glucanase, subgroup|Galectin, galactose-binding lectin|extracellular space|epithelial cell differentiation|extracellular exosome|Galectin-3|carbohydrate binding|nucleus|immunological synapse|monocyte chemotaxis|cytoplas…	5E88|5E89|5E8A|5H9P|5H9R|4BLI|4BLJ|4BM8|GO:0042129|ENST00000254301|GO:0005743|GO:0005886|GO:0005681|GO:0045087|GO:0006397|GO:0008380|NP_002297.2|IPR013320|IPR001079|1A3K|1KJL|1KJR|2NMN|2NMO|2NN8|2XG3|GO:0005615|GO:0030855|GO:0070062|4LBJ|4LBK|4LBL|4LBM|4LBN|4LBO|3AYA|3AYC|3AYD|3AYE|3T1L|3T1M|3ZSJ|3ZSK|3ZSL|3ZSM|IPR015534|GO:0030246|GO:0005634|4JC1|4JCK|GO:0001772|GO:0002548|GO:0005737|GO:0019863|…
WBP11	EBI-714455	protein	MI:0326	Q9Y2W2	9606	human	SH3 domain-binding protein SNP70|NPWBP|Splicing factor that interacts with PQBP-1 and PP1|Q96AY8|SNP70|Q9Y2W2|Npw38-binding protein|WBP11|SIPP1	single-stranded DNA binding|rRNA processing|protein phosphatase regulator activity|WW domain binding|nucleus|nuclear speck|nucleoplasm|regulation of autophagy of mitochondrion|positive regulation of protein targeting to mitochondrion|spliceosomal complex|mRNA cis splicing, via spliceosome|intracellular membrane-bounded organelle|mRNA splicing, via spliceosome|RNA binding|cytosol	GO:0003697|GO:0006364|NP_057396.1|IPR019007|GO:0019888|GO:0050699|GO:0005634|GO:0016607|ENST00000261167|ENSG00000084463|ENSP00000261167|GO:0005654|R-HSA-72163|GO:1903146|GO:1903955|GO:0005681|GO:0045292|GO:0043231|GO:0000398|GO:0003723|GO:0005829|MINT-112641
RALY	EBI-714796	protein	MI:0326	Q9UKM9	9606	human	Q14621|Autoantigen p542|Q5QPL8|P542|HNRPCL2|Q9UJE3|Q9UKM9|Q9BQX6|hnRNP associated with lethal yellow protein homolog|Heterogeneous nuclear ribonucleoprotein C-like 2|Q2M365|RALY	catalytic step 2 spliceosome|RNA binding|mRNA splicing, via spliceosome|Heterogeneous nuclear ribonucleoprotein C, Raly|RNA recognition motif, RNP-1|nucleus|transcription cofactor activity|transcription, DNA-templated|regulation of transcription, DNA-templated|regulation of nucleic acid-templated transcription|regulation of cholesterol homeostasis	XP_011526996.1|XP_011526997.1|GO:0071013|GO:0003723|GO:0000398|NP_031393.2|NP_057951.1|IPR017347|IPR000504|1WF1|XP_005260391.1|XP_005260393.1|GO:0005634|ENST00000246194|ENST00000375114|ENSG00000125970|ENSP00000246194|ENSP00000364255|GO:0003712|GO:0006351|GO:0006355|GO:1903506|GO:2000188|XP_016883220.1|IPR034502|MINT-2869971|IPR035979
SRRM2	EBI-1050142	protein	MI:0326	Q9UQ35	9606	human	A6NKB9|Q9UQ36|Q9UQ35|Splicing coactivator subunit SRm300|Q9UQ38|Q9UQ37|SRL300|Q6PIM3|O15038|O94803|SRRM2|Q96GY7|Q9UQ40|D3DU97|Q6NSL3|Q6PK40|Q8IW17|SRM300|Tax-responsive enhancer element-binding protein 803|Q9UHA8|Serine/arginine-rich splicing factor-related nuclear matrix protein of 300 kDa|Q9P0G1|KIAA0324|HSPC075|300 kDa nuclear matrix antigen	Cajal body|catalytic step 2 spliceosome|nuclear speck|mRNA splicing, via spliceosome|mRNA splicing factor, Cwf21|C2H2 zinc finger domain binding|protein N-terminus binding|nucleoplasm|RNA binding	IPR024945|GO:0015030|GO:0071013|GO:0016607|GO:0000398|NP_057417.3|IPR013170|GO:0070742|GO:0047485|ENST00000301740|ENSP00000487247|ENST00000630499|ENSG00000167978|ENSP00000301740|GO:0005654|R-HSA-72163|5MQF|GO:0003723|MINT-5006711|5XJC
PRPF18	EBI-2798416	protein	MI:0326	Q99633	9606	human	Q9BUI9|Q99633|PRP18 homolog|PRPF18|HPRP18|Q5T9P9	spliceosomal complex|mRNA processing|RNA splicing|Prp18|Pre-mRNA processing factor 4|nucleus|nuclear speck|generation of catalytic spliceosome for second transesterification step|U5 snRNP|U4/U6 x U5 tri-snRNP complex|U2-type post-spliceosomal complex|nuclear retention of unspliced pre-mRNA at the site of transcription	ENST00000378572|GO:0005681|GO:0006397|GO:0008380|NP_003666.1|IPR004098|IPR014906|2DK4|GO:0005634|ENSG00000165630|ENSP00000367835|GO:0016607|GO:0000350|GO:0005682|GO:0046540|GO:0071021|GO:0071048|IPR036285
FXR1	EBI-713291	protein	MI:0326	P51114	9606	human	FXR1|Q7Z450|Q8N6R8|A8K9B8|P51114	nucleolus|polysome|apoptotic process|cell differentiation|muscle organ development|Agenet|K Homology|K Homology, type 1|protein homodimerization activity|perinuclear region of cytoplasm|dendritic spine|axon|ribonucleoprotein granule|RNA binding|cytoplasm|G-quadruplex RNA binding|mRNA 3'-UTR binding|negative regulation of translation|costamere|protein heterodimerization activity|RNA strand anneali…	ENSG00000114416|ENSP00000307633|ENSP00000350170|ENSP00000388828|GO:0005730|GO:0005844|GO:0006915|GO:0030154|GO:0007517|NP_001013456.1|NP_001013457.1|NP_005078.2|IPR008395|IPR022034|IPR004087|IPR004088|2CPQ|3KUF|3O8V|ENST00000305586|ENST00000357559|ENST00000445140|GO:0042803|GO:0048471|GO:0043197|GO:0030424|GO:0035770|GO:0003723|GO:0005737|GO:0002151|GO:0003730|GO:0017148|GO:0043034|GO:0046982|GO:…
RBM4	EBI-2856454	protein	MI:0326	Q9BWF3	9606	human	RNA-binding motif protein 4|RNA-binding motif protein 4a|B4E1U0|O02916|RBM4A|Q4VC48|B3KUN0|Q9BWF3|RBM4|Q8WU85|Lark homolog|E7EQS3|Q6P1P2	cytosol|nuclear speck|nucleolus|cytoplasmic stress granule|miRNA binding|mRNA 3'-UTR binding|zinc ion binding|cell differentiation|entrainment of circadian clock by photoperiod|mRNA processing|negative regulation of translation in response to stress|miRNA mediated inhibition of translation|negative regulation of translational initiation|positive regulation of muscle cell differentiation|regulatio…	GO:0005829|ENST00000532968|ENST00000310092|ENST00000396053|ENST00000398692|ENST00000408993|ENST00000409406|ENST00000483858|ENST00000530235|GO:0016607|GO:0005730|GO:0010494|GO:0035198|GO:0003730|GO:0008270|GO:0030154|GO:0043153|GO:0006397|GO:0032055|GO:0035278|GO:0045947|GO:0051149|GO:0000381|GO:0046822|GO:0008380|NP_001185772.1|NP_002887.2|ENSG00000173933|IPR000504|IPR001878|2DNQ|GO:0006396|GO:00…
RBM22	EBI-2602260	protein	MI:0326	Q9NW64	9606	human	199G4|B4DLI9|O95607|A6NDM5|RNA-binding motif protein 22|Zinc finger CCCH domain-containing protein 16|Q9NW64|RBM22|ZC3H16	catalytic step 2 spliceosome|cytoplasm|protein import into nucleus, translocation|RNA recognition motif, RNP-1|Zinc finger, CCCH-type|spliceosomal snRNP assembly|Prp19 complex|U6 snRNA binding|U2-type catalytic step 1 spliceosome|U2-type catalytic step 2 spliceosome|cellular response to drug|nucleocytoplasmic transporter activity|positive regulation of RNA splicing|pre-mRNA binding|mRNA cis splic…	5MQF|GO:0071013|GO:0005737|GO:0000060|NP_060517.1|IPR000504|IPR000571|2YTC|GO:0000387|GO:0000974|GO:0017070|GO:0071006|GO:0071007|R-HSA-72163|GO:0035690|GO:0005487|GO:0033120|GO:0036002|GO:0045292|GO:0090316|GO:0046872|GO:0000398|GO:0005634|GO:0048306|ENST00000199814|ENST00000447771|ENSG00000086589|ENSP00000199814|ENSP00000412118|GO:0005654|GO:0003723|MINT-2819539|IPR035979|IPR036855|5XJC
PPM1G	EBI-725702	protein	MI:0326	O15355	9606	human	PPM1C|Protein phosphatase magnesium-dependent 1 gamma|O15355|Protein phosphatase 1C|Protein phosphatase 2C isoform gamma|PPM1G	peptidyl-threonine dephosphorylation|cytoplasm|nucleus|metal ion binding|protein serine/threonine phosphatase activity|cell cycle arrest|Protein phosphatase 2C-related|Protein phosphatase 2C, manganese/magnesium aspartate binding site|Protein phosphatase 2C|protein dephosphorylation|nucleoplasm|membrane	ENST00000344034|GO:0035970|ENSP00000342778|GO:0005737|GO:0005634|GO:0046872|GO:0004722|GO:0007050|NP_817092.1|IPR001932|IPR000222|IPR015655|GO:0006470|ENSG00000115241|GO:0005654|GO:0016020|DIP-29404N|MINT-5003792|IPR036457
WDR77	EBI-1237307	protein	MI:0326	Q9BQA1	9606	human	WD repeat-containing protein 77|Androgen receptor cofactor p44|B3KMW6|Q6JZZ5|p44/Mep50|WD45|Q3LID2|Q9BWY3|MEP50|Q53FU2|WDR77|HKMT1069|Q96GK4|Q9BQA1|B4DP38|Nbla10071	cytosol|nucleus|ligand-dependent nuclear receptor transcription coactivator activity|spliceosomal snRNP assembly|WD40/YVTN repeat-like|WD40 repeat|regulation of transcription from RNA polymerase II promoter|positive regulation of cell proliferation|secretory columnal luminar epithelial cell differentiation involved in prostate glandular acinus development|negative regulation of epithelial cell pr…	GO:0005829|GO:0005634|GO:0030374|GO:0000387|NP_077007.1|IPR015943|IPR001680|IPR019775|IPR017986|GO:0006357|GO:0008284|GO:0060528|GO:0060770|ENST00000235090|GO:0034709|GO:0005794|4GQB|GO:0016274|4X61|4X60|GO:0005737|4X63|ENSG00000116455|ENSP00000235090|GO:0005654|R-HSA-191859|R-HSA-3214858|NP_001303991.1|NP_001303992.1|NP_001303993.1|5EMJ|5EMK|5EML|5EMM|5FA5|GO:0008327|5C9Z|DIP-38172N|MINT-1217135…
SF3B4	EBI-1047735|EBI-348469	protein	MI:0326	Q15427	9606	human	SF3B4|Pre-mRNA-splicing factor SF3b 49 kDa subunit|Q5SZ63|Spliceosome-associated protein 49|Q15427|SAP49	nucleoplasm|U12-type spliceosomal complex|mRNA splicing, via spliceosome|RNA recognition motif, RNP-1|positive regulation of mRNA splicing, via spliceosome|RNA splicing, via transesterification reactions|spliceosomal complex|mRNA processing|RNA splicing|RNA binding	GO:0005654|GO:0005689|GO:0000398|NP_005841.1|IPR000504|1X5T|ENST00000271628|GO:0048026|GO:0000375|GO:0005681|GO:0006397|GO:0008380|ENSG00000143368|ENSP00000271628|R-HSA-72163|R-HSA-72165|IPR034158|IPR034159|GO:0003723|5GVQ|MINT-1032702|IPR035979
DHX9	EBI-1058470|EBI-352022	protein	MI:0326	Q08211	9606	human	DEAH box protein 9|RNA helicase A|NDH2|DHX9|Q5VY62|Q6PD69|DExH-box helicase 9|Q12803|B2RNV4|Q08211|Q05CI5|LKP|Leukophysin|Q99556|Nuclear DNA helicase II|Q32Q22|DDX9	centrosome|CRD-mediated mRNA stability complex|nucleoplasm|intracellular ribonucleoprotein complex|ATP binding|ATP-dependent DNA helicase activity|ATP-dependent RNA helicase activity|DNA binding|CRD-mediated mRNA stabilization|mRNA splicing, via spliceosome|DEAD-like helicase, N-terminal|DNA/RNA helicase, DEAD/DEAH box type, N-terminal|DNA/RNA helicase, ATP-dependent, DEAH-box type, conserved sit…	ENSG00000135829|ENSP00000356520|GO:0005813|GO:0070937|GO:0005654|GO:0030529|GO:0005524|GO:0004003|GO:0004004|GO:0003677|GO:0070934|GO:0000398|NP_001348.2|IPR014001|IPR011545|IPR002464|IPR014720|IPR011709|IPR007502|IPR001650|3LLM|GO:0048511|3VYX|3VYY|GO:0036464|GO:0000380|GO:0000993|GO:0001069|IPR027417|GO:0001104|GO:0001105|GO:0003688|GO:0003690|GO:0003697|GO:0003725|GO:0003727|GO:0003729|GO:0005…
RBM25	EBI-2859423|EBI-2211856|EBI-2839256	protein	MI:0326	P49756	9606	human	RNPC7|Protein S164|Arg/Glu/Asp-rich protein of 120 kDa|A0PJL9|RBM25|B2RNA8|RNA-binding motif protein 25|Q2TA72|B3KT03|Q5XJ17|Q9UIE9|P49756|RNA-binding region-containing protein 7|Q9H6A1|Q6P665|Q9UEQ5	spliceosomal complex|regulation of apoptotic process|cytoplasm|nuclear speck|mRNA binding|mRNA processing|regulation of alternative mRNA splicing, via spliceosome|RNA splicing|Splicing factor PWI|RNA recognition motif, RNP-1|RNA binding	GO:0005681|GO:0042981|XP_011535346.1|XP_011535347.1|GO:0005737|GO:0016607|GO:0003729|GO:0006397|GO:0000381|GO:0008380|NP_067062.1|IPR002483|IPR000504|3V53|IPR034268|ENST00000261973|ENST00000525321|ENST00000526754|ENST00000527432|ENST00000528081|GO:0003723|ENSG00000119707|ENSP00000261973|ENSP00000431150|ENSP00000434444|ENSP00000436225|ENSP00000436868|MINT-4545359|IPR035979|IPR036483
NONO	EBI-350527	protein	MI:0326	Q15233	9606	human	Q12786|F5GYZ3|NONO|D3DVV4|NRB54|O00201|B7Z4C2|p54|Q9BQC5|DNA-binding p52/p100 complex, 52 kDa subunit|54 kDa nuclear RNA- and DNA-binding protein|55 kDa nuclear protein|NMT55|P30807|Q15233	nuclear matrix|paraspeckles|DNA recombination|DNA repair|mRNA processing|RNA splicing|transcription, DNA-templated|NOPS|RNA recognition motif, RNP-1|circadian rhythm|nucleus|core promoter binding|membrane|regulation of circadian rhythm|negative regulation of transcription, DNA-templated|negative regulation of oxidative stress-induced neuron intrinsic apoptotic signaling pathway|nuclear speck|nucl…	GO:0016363|GO:0042382|GO:0006310|GO:0006281|GO:0006397|GO:0008380|GO:0006351|NP_001138880.1|NP_001138881.1|NP_001138882.1|NP_031389.3|IPR012975|IPR000504|GO:0007623|ENST00000276079|ENST00000373841|ENST00000373856|ENST00000535149|3SDE|GO:0005634|ENSG00000147140|ENSP00000276079|ENSP00000362947|ENSP00000362963|ENSP00000441364|GO:0001047|GO:0016020|GO:0042752|GO:0045892|GO:1903377|GO:0016607|GO:00056…
CWC15	EBI-2371709	protein	MI:0326	Q9P013	9606	human	Q9UI29|C11orf5|B2RC17|Q05DM1|AD-002|Q05BV9|Q9P013|CWC15|HSPC148	catalytic step 2 spliceosome|RNA binding|mRNA splicing, via spliceosome|Cwf15/Cwc15 cell cycle control protein|nucleus|spliceosomal complex|nucleoplasm|mitochondrion|nuclear speck	XP_011541170.1|GO:0071013|GO:0003723|GO:0000398|NP_057487.2|IPR006973|GO:0005634|GO:0005681|ENSG00000150316|ENSP00000475615|ENST00000279839|R-HSA-72163|5MQF|GO:0005654|GO:0005739|GO:0016607|XP_016873405.1|MINT-3077614|5XJC
TIA1	EBI-1387216	protein	MI:0326	P31483	9606	human	Q53SS9|Q96B58|TIA1|P31483|p40-TIA-1|RNA-binding protein TIA-1|T-cell-restricted intracellular antigen-1	pol|apoptotic process|regulation of mRNA splicing, via spliceosome|RNA recognition motif, RNP-1|AU-rich element binding|negative regulation of translation|negative regulation of cytokine biosynthetic process|RNA binding|cytosol|nuclear stress granule|cytoplasmic stress granule|RNA recognition, region 1|fibroblast growth factor receptor signaling pathway|positive regulation of epithelial cell apop…	GO:0008143|GO:0006915|GO:0048024|NP_071320.2|NP_071505.2|IPR000504|3BS9|GO:0017091|GO:0017148|GO:0042036|ENSP00000413751|ENST00000416149|GO:0003723|GO:0005829|GO:0097165|5ITH|GO:0010494|IPR003954|R-HSA-6803529|GO:0008543|2MJN|ENST00000415783|ENST00000433529|ENSG00000116001|ENSP00000401371|ENSP00000404023|GO:1904037|GO:0005654|GO:0005737|GO:1903608|IPR034827|IPR034830|IPR034832|MINT-4823992|IPR035…
SF3A1	EBI-1054743	protein	MI:0326	Q15459	9606	human	Q15459|SF3A1|Spliceosome-associated protein 114|E9PAW1|SAP114|SF3a120	regulation of alternative mRNA splicing, via spliceosome|catalytic step 2 spliceosome|nucleoplasm|U2-type spliceosomal complex|RNA binding|mRNA 3'-splice site recognition|SWAP/Surp|Ubiquitin|mRNA splicing, via spliceosome|spliceosomal complex|mRNA processing|U2 snRNP|U2-type prespliceosome|nuclear speck	R-HSA-72163|GO:0000381|GO:0071013|GO:0005654|GO:0005684|GO:0003723|GO:0000389|NP_005868.1|IPR022030|IPR000061|IPR000626|1ZKH|2DT6|2DT7|IPR029071|ENST00000215793|GO:0000398|GO:0005681|GO:0006397|GO:0005686|GO:0071004|ENSG00000099995|ENSP00000215793|GO:0016607|DIP-29164N|MINT-144269|IPR035563|IPR035967
SRSF7	EBI-11107979|EBI-398885	protein	MI:0326	Q16629	9606	human	Splicing factor, arginine/serine-rich 7|SFRS7|Q16629|Splicing factor 9G8|B4DLU6|G5E9M3|Q564D3|SRSF7	nucleoplasm|zinc ion binding|mRNA 3'-end processing|mRNA export from nucleus|negative regulation of mRNA splicing, via spliceosome|mRNA splicing, via spliceosome|termination of RNA polymerase II transcription|RNA recognition motif, RNP-1|Zinc finger, CCHC-type|cytoplasm|RNA binding|nucleus|mRNA processing|RNA splicing|RNA export from nucleus|extracellular exosome|cellular response to leukemia inh…	ENST00000313117|ENST00000431066|ENST00000443213|ENST00000446327|GO:0005654|GO:0008270|GO:0031124|GO:0006406|GO:0048025|GO:0000398|GO:0006369|NP_001026854.1|NP_001182375.1|IPR000504|IPR001878|2HVZ|GO:0005737|GO:0003723|GO:0005634|GO:0006397|GO:0008380|GO:0006405|GO:0070062|ENSG00000115875|ENSP00000325905|ENSP00000398159|ENSP00000402264|ENSP00000402544|R-HSA-109688|R-HSA-159236|R-HSA-72163|R-HSA-72…
DDX1	EBI-358474	protein	MI:0326	Q92499	9606	human	B4DME8|DEAD box protein 1|DEAD box protein retinoblastoma|DDX1|Q92499|B4DPN6	transcription cofactor activity|DNA duplex unwinding|double-strand break repair|multicellular organism development|regulation of translational initiation|spliceosomal complex assembly|transcription, DNA-templated|B302|DEAD-like helicase, N-terminal|DNA/RNA helicase, DEAD/DEAH box type, N-terminal|DNA/RNA helicase, C-terminal|RNA helicase, DEAD-box type, Q motif|SPla/RYanodine receptor SPRY|cytopl…	GO:0003712|GO:0032508|GO:0006302|GO:0007275|GO:0006446|GO:0000245|GO:0006351|NP_004930.1|IPR001870|IPR014001|IPR011545|IPR001650|IPR014014|IPR003877|GO:0005737|GO:0071920|GO:0010494|GO:0072669|GO:0005524|GO:0008026|GO:0003682|GO:0003677|GO:0033677|GO:0004527|GO:0008143|GO:0003724|GO:0006355|GO:0009615|GO:0043330|GO:0003725|GO:0004518|IPR027417|GO:0005634|GO:0030529|ENST00000233084|ENST00000381341…
DDX42	EBI-2555393|EBI-722353	protein	MI:0326	Q86XP3	9606	human	Q9Y3V8|Splicing factor 3B-associated 125 kDa protein|DDX42|Q96HR7|RNA helicase-related protein|Q86XP3|Q96BK1|A8KA43|A6NML1|RNA helicase-like protein|DEAD box protein 42|SF3b DEAD box protein|Q68G51|O75619	cytoplasm|ATP binding|protein localization|membrane|DEAD-like helicase, N-terminal|DNA/RNA helicase, DEAD/DEAH box type, N-terminal|DNA/RNA helicase, C-terminal|RNA helicase, ATP-dependent, DEAD-box, conserved site|RNA helicase, DEAD-box type, Q motif|nucleus|ATP-dependent RNA helicase activity|RNA secondary structure unwinding|Cajal body|nuclear speck|nucleoplasm|mRNA splicing, via spliceosome|R…	IPR027417|ENST00000359353|ENST00000389924|ENST00000578681|GO:0005737|GO:0005524|ENST00000583590|GO:0008104|NP_031398.2|GO:0016020|NP_987095.1|IPR014001|IPR011545|IPR001650|IPR000629|IPR014014|GO:0005634|XP_006721720.1|ENSG00000198231|ENSP00000352308|ENSP00000374574|ENSP00000463561|ENSP00000464050|GO:0004004|GO:0010501|GO:0015030|GO:0016607|GO:0005654|R-HSA-72163|R-HSA-72165|XP_016879600.1|GO:0000…
SF3B2	EBI-10177154	protein	MI:0326	E9PPJ0	9606	human	SF3B2|E9PPJ0	nucleus|DNA-binding SAP|PSP, proline-rich|Protein of unknown function DUF382|identity	GO:0005634|IPR036361|IPR003034|IPR006568|IPR007180|ENSG00000087365|ENSP00000432655|ENST00000528302|10992
POLR2C	EBI-394729	protein	MI:0326	P19387	9606	human	O15161|A-152E5.7|POLR2C|P19387|RPB31|DNA-directed RNA polymerase II 33 kDa polypeptide|DNA-directed RNA polymerase II subunit C	microtubule cytoskeleton|fibroblast growth factor receptor signaling pathway|snRNA transcription from RNA polymerase II promoter|DNA-directed RNA polymerase II, core complex|DNA binding|DNA-directed 5'-3' RNA polymerase activity|7-methylguanosine mRNA capping|mRNA splicing, via spliceosome|positive regulation of viral transcription|transcription elongation from RNA polymerase II promoter|transcri…	5IYC|R-HSA-112382|R-HSA-113418|R-HSA-167152|R-HSA-167158|R-HSA-167160|R-HSA-167161|R-HSA-167162|R-HSA-167172|R-HSA-167200|R-HSA-167238|GO:0015630|IPR036603|IPR036643|GO:0008543|GO:0042795|5IY6|5IY7|5IY8|5IY9|5IYA|5IYB|GO:0005665|GO:0003677|GO:0003899|GO:0006370|GO:0000398|GO:0050434|GO:0006368|GO:0006367|GO:0006283|NP_116558.1|IPR001514|IPR011262|IPR011263|5IYD|R-HSA-6796648|R-HSA-6803529|R-HSA-6…
NUDT21	EBI-355720	protein	MI:0326	O43809	9606	human	O43809|CPSF5|Pre-mRNA cleavage factor Im 25 kDa subunit|NUDT21|CPSF25|Q6IB85|Cleavage and polyadenylation specificity factor 25 kDa subunit|CFIM25|Q6NE84|Nucleoside diphosphate-linked moiety X motif 21	centrosome|mRNA cleavage factor complex|paraspeckles|AU-rich element binding|hydrolase activity|mRNA binding|mRNA polyadenylation|mRNA splicing, via spliceosome|protein tetramerization|termination of RNA polymerase II transcription|Cleavage and polyadenylation specificity factor, 25 kDa subunit|NUDIX hydrolase, core|NUDIX|nucleus|nucleoplasm|mRNA processing|mRNA 3'-end processing|protein homodime…	GO:0005813|GO:0005849|GO:0042382|GO:0017091|GO:0016787|GO:0003729|GO:0006378|GO:0000398|GO:0051262|GO:0006369|NP_008937.1|IPR016706|IPR000086|2CL3|2J8Q|3BAP|3BHO|3MDG|3MDI|3N9U|3P5T|3P6Y|3Q2S|3Q2T|IPR015797|GO:0005634|GO:0005654|GO:0006397|GO:0031124|GO:0042803|GO:0042826|ENST00000300291|ENSG00000167005|ENSP00000300291|R-HSA-109688|R-HSA-72163|R-HSA-72187|R-HSA-77595|GO:0005815|GO:0003723|GO:0016…
SRSF7	EBI-1058410	protein	MI:0326	A0A0B4J1Z1	9606	human	SFRS7|hCG_15878|SRSF7|A0A0B4J1Z1	zinc ion binding|RNA recognition motif, RNP-1|Zinc finger, CCHC-type|RNA binding	GO:0008270|IPR000504|IPR001878|ENSG00000115875|ENSP00000400246|ENSP00000416516|ENST00000425778|ENST00000425941|IPR034651|GO:0003723|IPR035979|IPR036875
ARL6IP4	EBI-2683099	protein	MI:0326	Q66PJ3	9606	human	Q66PJ3|Q4F966|SR-15|B3V0L1|HSVI-binding protein|Q96BI2|A4UCR8|SRp25|Splicing factor SRrp37|HSP-975|Q9NR05|Q9P2R9|Q504R8|B3V0L0|ARL6IP4	nucleus|RNA splicing|mRNA processing|RNA binding|nucleolus|nuclear speck	GO:0005634|GO:0008380|IPR019532|GO:0006397|NP_001002251.2|NP_001002252.2|NP_001265307.1|NP_001265308.1|NP_001265309.1|NP_061164.3|ENST00000315580|ENST00000454885|ENST00000543566|NP_057722.3|ENSG00000182196|ENSP00000313422|ENSP00000396723|ENSP00000442718|ENSP00000376230|ENSP00000414847|ENST00000392435|ENST00000453766|GO:0003723|GO:0005730|GO:0016607|MINT-5010073
SMC1A	EBI-80690	protein	MI:0326	Q14683	9606	human	Q2M228|Sb1.8|DXS423E|SMC1L1|KIAA0178|O14995|SMC1A|SB1.8|Q16351|Q14683|SMC1	condensed nuclear chromosome|meiotic cohesin complex|nucleoplasm|ATP binding|chromatin binding|DNA repair|mitotic sister chromatid cohesion|negative regulation of DNA endoreduplication|response to radiation|RecF/RecN/SMC protein, N-terminal|SMCs flexible hinge|kinetochore|stem cell population maintenance|cytosol|mitotic sister chromatid segregation|chromosome, centromeric region|nucleus|chromosom…	GO:0000794|GO:0030893|GO:0005654|GO:0005524|GO:0003682|GO:0006281|GO:0007064|GO:0032876|GO:0009314|NP_006297.2|IPR003395|IPR024704|IPR010935|GO:0000776|GO:0019827|GO:0005829|IPR027417|GO:0000070|GO:0000775|GO:0005634|GO:0005694|GO:0007062|GO:0046982|ENST00000322213|ENSG00000072501|ENSP00000323421|IPR029683|GO:0003723|GO:0051301|GO:0000777|R-HSA-1221632|R-HSA-2467813|R-HSA-2468052|R-HSA-2470946|R-…
GEMIN4	EBI-11066860	protein	MI:0326	I3L2C7	9606	human	I3L2C7|GEMIN4	spliceosomal snRNP assembly|rRNA processing|SMN complex|cytosol|nuclear body	GO:0000387|GO:0006364|GO:0032797|IPR033265|GO:0005829|GO:0016604|ENSG00000179409|ENSP00000459565|ENST00000576778|XP_005256727.1|XP_011522214.1|XP_011522215.1
HNRNPA0	EBI-724092|EBI-1043661	protein	MI:0326	Q13151	9606	human	Q6IB18|Q13151|HNRPA0|HNRNPA0	nucleoplasm|mRNA splicing, via spliceosome|RNA recognition motif, RNP-1|inflammatory response|AU-rich element binding|response to lipopolysaccharide|3'-UTR-mediated mRNA stabilization|intracellular ribonucleoprotein complex|RNA binding|nucleus|mRNA processing|protein kinase binding|RNA metabolic process	GO:0005654|GO:0000398|NP_006796.1|IPR000504|ENST00000314940|GO:0006954|GO:0017091|GO:0032496|GO:0070935|GO:0030529|GO:0003723|GO:0005634|GO:0006397|GO:0019901|R-HSA-72163|R-HSA-72203|ENSG00000177733|ENSP00000316042|IPR034801|MINT-5001237|GO:0016070|IPR035979
SON	EBI-1053513	protein	MI:0326	P18583	9606	human	Q9P070|Protein DBP-5|Q9P072|Q9UKP9|Negative regulatory element-binding protein|P18583|E9PFQ2|D3DSF5|D3DSF6|O14487|Q9UPY0|E7EVW3|Bax antagonist selected in saccharomyces 1|Q9H7B1|Q6PKE0|E7EU67|SON3|C21orf50|O95981|KIAA1019|E7ETE8|SON|Q14120|DBP5|HSPC310|NREBP|HSPC312	RS domain binding|microtubule cytoskeleton organization|nuclear speck|DNA binding|mRNA processing|regulation of cell cycle|RNA splicing|Double-stranded RNA-binding-like|D111/G-patch|RNA binding|negative regulation of apoptotic process|mitotic cytokinesis|regulation of mRNA splicing, via spliceosome|regulation of RNA splicing|identity	IPR036322|GO:0050733|GO:0000226|NP_001278340.1|NP_001278341.1|NP_115571.2|NP_620305.2|GO:0016607|GO:0003677|GO:0006397|GO:0051726|GO:0008380|ENSG00000159140|IPR014720|IPR000467|ENSP00000300278|ENSP00000348984|ENSP00000371095|ENSP00000399783|GO:0003723|GO:0043066|GO:0000281|GO:0048024|ENST00000300278|ENST00000356577|ENST00000381679|ENST00000455528|IPR032922|GO:0043484|DIP-42289N|MINT-1200716|17046…
KHSRP	EBI-5455671|EBI-1049099	protein	MI:0326	Q92945	9606	human	Q59EZ9|Q9UNT5|Q9UQH5|KH type-splicing regulatory protein|Q92945|Q5U4P6|KHSRP|FUBP2|O00301|p75	cytosol|nucleoplasm|DNA binding|mRNA processing|mRNA transport|regulation of transcription, DNA-templated|RNA splicing, via transesterification reactions|transcription, DNA-templated|Region of unknown function DUF1897|K Homology|K Homology, type 1|cytoplasmic stress granule|mRNA 3'-UTR AU-rich region binding|negative regulation of nitric oxide biosynthetic process|positive regulation of mRNA cata…	GO:0005829|GO:0005654|GO:0003677|GO:0006397|GO:0051028|GO:0006355|GO:0000375|GO:0006351|NP_003676.2|IPR015096|IPR004087|IPR004088|2HH2|2HH3|2JVZ|2OPU|2OPV|GO:0010494|4B8T|GO:0035925|GO:0045019|GO:0061014|GO:0061158|GO:0071345|GO:0008380|ENST00000398148|GO:0016020|ENSG00000088247|ENSP00000381216|GO:0043488|GO:0006402|GO:2000628|R-HSA-380994|R-HSA-450604|GO:0010586|GO:0003723|DIP-48484N|MINT-281354…
PUF60	EBI-1053259	protein	MI:0326	Q9UHX1	9606	human	Q96H63|Q9NZA0|Q96D94|Siah-binding protein 1|Q969E7|Ro-binding protein 1|SIAHBP1|FIR|A8K8K8|PUF60|FUSE-binding protein-interacting repressor|ROBPI|Q9UHX1|Q9UJY7|60 kDa poly|Q99628	transcription, DNA-templated|Poly-U binding splicing factor, half-pint|RNA recognition motif, RNP-1|RNA recognition, region 1|intracellular ribonucleoprotein complex|DNA binding|apoptotic process|regulation of transcription, DNA-templated|nucleoplasm|cell junction|mRNA splicing, via spliceosome|RNA binding|cadherin binding|identical protein binding	GO:0006351|NP_001129505.1|NP_055096.2|NP_510965.1|IPR006532|IPR000504|IPR003954|2DNY|2KXF|2KXH|2QFJ|GO:0030529|GO:0003677|GO:0006915|GO:0006355|NP_001258026.1|NP_001258028.1|NP_001258029.1|3US5|3UWT|ENST00000313352|ENST00000349157|ENST00000453551|ENST00000456095|ENST00000526683|ENST00000527197|3DXB|3UE2|NP_001258025.1|NP_001258027.1|ENSG00000179950|ENSP00000322016|ENSP00000322036|ENSP00000395417|…
MAGOHB	EBI-746778	protein	MI:0326	Q96A72	9606	human	Q96A72|MAGOH2|MAGOHB	RNA splicing|Mago nashi protein|neuronal cell body|nuclear-transcribed mRNA catabolic process, nonsense-mediated decay|exon-exon junction complex|catalytic step 2 spliceosome|mRNA splicing, via spliceosome|RNA binding|nucleoplasm|termination of RNA polymerase II transcription|RNA export from nucleus|mRNA export from nucleus|mRNA 3'-end processing	GO:0008380|NP_060518.1|IPR004023|NP_001306914.1|ENST00000320756|ENSG00000111196|ENSP00000319240|GO:0043025|GO:0000184|GO:0035145|GO:0071013|R-HSA-109688|R-HSA-159236|R-HSA-72163|R-HSA-72187|R-HSA-975957|GO:0000398|GO:0003723|GO:0005654|GO:0006369|GO:0006405|GO:0006406|GO:0031124|MINT-1479383|IPR036605|5XJC
HNRNPL	EBI-719024	protein	MI:0326	P14866	9606	human	HNRNPL|HNRPL|A6ND69|P14866|Q9H3P3|P/OKcl.14|A6NIT8	nucleoplasm|RNA binding|transcription regulatory region DNA binding|mRNA splicing, via spliceosome|HnRNP-L/PTB/hephaestus splicing factor|RNA recognition motif, RNP-1|extracellular exosome|regulation of alternative mRNA splicing, via spliceosome|ribonucleoprotein granule|pre-mRNA intronic binding|intracellular ribonucleoprotein complex|nucleus|RNA processing|membrane|pronucleus|cytoplasm|RNA meta…	3TO8|ENST00000221419|ENST00000600873|GO:0005654|GO:0003723|GO:0044212|GO:0000398|NP_001005335.1|NP_001524.2|IPR006536|IPR000504|3R27|IPR035979|GO:0070062|GO:0000381|GO:0035770|GO:0097157|ENSG00000282947|GO:0030529|GO:0005634|GO:0006396|ENSG00000104824|ENSP00000221419|ENSP00000470231|GO:0016020|XP_011525191.1|ENSP00000489021|ENSP00000489244|ENST00000634237|ENST00000634753|R-HSA-72163|R-HSA-72203|I…
HNRNPA2B1	EBI-299649	protein	MI:0326	P22626	9606	human	P22627|P22626|A0A024RA27|Q9UC98|HNRNPA2B1|A8K064|HNRPA2B1|Q9UDJ2|A0A024RA61	nucleus|catalytic step 2 spliceosome|cytoplasm|nucleoplasm|RNA binding|single-stranded telomeric DNA binding|mRNA splicing, via spliceosome|RNA transport|RNA recognition motif, RNP-1|interleukin-12-mediated signaling pathway|membrane|negative regulation of mRNA splicing, via spliceosome|pre-mRNA intronic binding|spliceosomal complex|mRNA processing|intracellular ribonucleoprotein complex|negative…	IPR034486|IPR034489|5HO4|GO:0005634|ENST00000354667|ENST00000360787|GO:0071013|GO:0005737|GO:0005654|GO:0003723|GO:0043047|GO:0000398|GO:0050658|NP_002128.1|NP_112533.1|IPR000504|1X4B|GO:0035722|R-HSA-8950505|GO:0016020|XP_005249786.1|GO:0048025|GO:0097157|GO:0005681|GO:0006397|GO:0030529|ENSG00000122566|ENSP00000346694|ENSP00000354021|GO:0000122|R-HSA-72163|R-HSA-72203|ENSP00000349101|ENST000003…
YTHDC1	EBI-2849854	protein	MI:0326	Q96MU7	9606	human	Splicing factor YT521|KIAA1966|Q96MU7|YT521|YTHDC1|Q7Z622|Q4W5Q3|Q8TF35	YT521-B-like protein|RNA binding|mRNA splice site selection|nuclear speck|regulation of mRNA splicing, via spliceosome|nucleus|N6-methyladenosine-containing RNA binding|nucleoplasm|plasma membrane|identity	NP_001026902.1|NP_588611.2|IPR007275|2YUD|GO:0003723|GO:0006376|GO:0016607|GO:0048024|GO:0005634|NP_001317627.1|ENST00000344157|ENST00000355665|ENSG00000083896|ENSP00000339245|ENSP00000347888|4R3H|4R3I|ENSG00000275272|ENSP00000479213|ENSP00000484604|ENST00000613637|ENST00000615500|GO:1990247|GO:0005654|GO:0005886|MINT-266035|91746
SCNM1	EBI-748391	protein	MI:0326	Q9BWG6	9606	human	SCNM1|Q9BWG6|B4DWR1|Q5JR74	enzyme binding|metal ion binding|mRNA processing|RNA splicing|nuclear speck	GO:0019899|GO:0046872|GO:0006397|GO:0008380|NP_001191777.1|NP_001191785.1|NP_076946.1|IPR033570|ENST00000368902|ENST00000368905|ENST00000602841|ENSG00000163156|ENSP00000357898|ENSP00000357901|ENSP00000473282|GO:0016607|IPR031622|IPR031625|MINT-1460700
TOP1	EBI-876302	protein	MI:0326	P11387	9606	human	Q15610|Q12855|Q12856|O43256|DNA topoisomerase I|Q5TFY3|E1P5W3|TOP1|Q9UJN0|A8KA78|P11387	chromatin binding|DNA replication|chromatin remodeling|chromosome segregation|replication fork protection complex|embryonic cleavage|perikaryon|DNA breaking-rejoining enzyme, catalytic core|DNA topoisomerase I, DNA binding, alpha helical motif, eukaryotic-type|DNA topoisomerase I, C-terminal|DNA topoisomerase I, C-terminal, eukaryotic-type|DNA topoisomerase I, catalytic core, alpha-helical subdom…	ENST00000361337|GO:0003682|GO:0006260|GO:0006338|GO:0007059|GO:0031298|GO:0040016|GO:0043204|NP_003277.1|IPR011010|IPR013034|IPR018521|IPR001631|IPR013499|IPR014711|IPR014727|IPR013500|IPR008336|IPR013030|GO:0003677|GO:0016032|GO:0005730|GO:0005654|GO:0003917|GO:0006265|GO:0016310|GO:0012501|GO:0042493|1A31|1A35|1A36|1EJ9|1K4S|1K4T|1LPQ|1NH3|1R49|1RR8|1RRJ|1SC7|1SEU|1T8I|1TL8|GO:0000932|IPR025834…
SRPK1	EBI-539478	protein	MI:0326	Q96SB4	9606	human	B4DS61|Q96SB4|Serine/arginine-rich protein-specific kinase 1|Q8IY12|Q5R364|SFRS protein kinase 1|Q5R365|Q12890|SRPK1	plasma membrane|endoplasmic reticulum|viral process|intracellular signal transduction|ATP binding|magnesium ion binding|protein serine/threonine kinase activity|chromosome segregation|innate immune response|negative regulation of viral genome replication|positive regulation of viral genome replication|RNA splicing|Protein kinase-like|Protein kinase, core|Protein kinase ATP binding, conserved site…	GO:0005886|GO:0005783|GO:0016032|GO:0035556|4WUA|GO:0005524|GO:0000287|GO:0004674|GO:0007059|GO:0045087|GO:0045071|GO:0045070|GO:0008380|NP_003128.3|IPR011009|IPR000719|IPR017441|IPR008271|1WAK|1WBP|3BEG|GO:0035092|GO:0048024|GO:0005634|GO:0005737|5MXX|GO:0004672|GO:0006468|GO:0050684|ENST00000373825|ENSG00000096063|ENSP00000362931|GO:0016363|ENSP00000391069|ENST00000423325|GO:0000245|GO:0003723|…
RBM5	EBI-16431417|EBI-714003	protein	MI:0326	P52756	9606	human	Q9UL24|Q9HDA6|Q9BU14|RNA-binding motif protein 5|Renal carcinoma antigen NY-REN-9|B2RA45|Putative tumor suppressor LUCA15|P52756|H37|Protein G15|B4DMF9|LUCA15|Q93021|B4DZ63|B4DM16|Q9UKY8|RBM5	nucleoplasm|spliceosomal complex|DNA binding|mRNA binding|apoptotic process|negative regulation of cell proliferation|positive regulation of apoptotic process|regulation of alternative mRNA splicing, via spliceosome|spliceosomal complex assembly|D111/G-patch|RNA recognition motif, RNP-1|Zinc finger, RanBP2-type|mRNA splicing, via spliceosome|RNA binding|nucleus|RNA processing|Zinc finger, C2H2-ty…	GO:0005654|GO:0005681|GO:0003677|GO:0003729|GO:0006915|GO:0008285|GO:0043065|GO:0000381|GO:0000245|NP_005769.1|IPR000467|IPR000504|IPR001876|5MF9|5MFY|R-HSA-72163|ENSP00000419534|ENST00000469838|2LK0|2LK1|2LKZ|GO:0000398|GO:0003723|GO:0005634|GO:0006396|ENST00000347869|ENSG00000003756|ENSP00000343054|XP_016860992.1|IPR013087|IPR033094|IPR034991|IPR034993|DIP-47277N|MINT-1406668|GO:0046872|IPR0359…
TGS1	EBI-2563555|EBI-949244	protein	MI:0326	Q96RS0	9606	human	CLL-associated antigen KW-2|Q5GH23|Hepatocellular carcinoma-associated antigen 137|HCA137|NCOA6IP|PIMT|Nuclear receptor coactivator 6-interacting protein|Q9H5V3|Q96RS0|Q96QU3|PRIP-interacting protein with methyltransferase motif|TGS1|A6NJQ5|Q8TDG9|Cap-specific guanine-N2 methyltransferase	cytosol|small nuclear ribonucleoprotein complex|RNA trimethylguanosine synthase activity|regulation of transcription, DNA-templated|ribonucleoprotein complex import into nucleus|7-methylguanosine RNA capping|spliceosomal snRNP assembly|transcription, DNA-templated|extracellular space|nucleoplasm|nucleus|cytoplasm|ribonucleoprotein complex biogenesis|7-methylguanosine cap hypermethylation|Cajal bo…	GO:0005829|GO:0030532|GO:0071164|GO:0006355|GO:0071167|GO:0009452|GO:0000387|GO:0006351|NP_079107.6|IPR019012|3EGI|3GDH|GO:0005615|GO:0005654|GO:0005634|GO:0005737|GO:0022613|GO:0036261|GO:0015030|IPR029063|ENST00000260129|ENSG00000137574|ENSP00000260129|MINT-2878093|R-HSA-1368082|R-HSA-1368108|R-HSA-191859|R-HSA-1989781|R-HSA-2032785|R-HSA-2151201|R-HSA-2426168|R-HSA-381340|R-HSA-400206|R-HSA-40…
LSM10	EBI-373268	protein	MI:0326	Q969L4	9606	human	LSM10|Q969L4	Cajal body|U7 snRNP|histone pre-mRNA DCP binding|histone mRNA metabolic process|RNA splicing|termination of RNA polymerase II transcription|Like-Sm ribonucleoprotein-related, core|Like-Sm ribonucleoprotein, core|nucleus|nucleoplasm|mRNA processing|positive regulation of G1/S transition of mitotic cell cycle|U7 snRNA binding|nuclear body	GO:0015030|GO:0005683|GO:0071208|GO:0008334|GO:0008380|GO:0006369|NP_116270.1|IPR010920|IPR001163|GO:0005634|GO:0005654|GO:0006397|GO:1900087|ENST00000315732|ENSG00000181817|ENSP00000319341|R-HSA-109688|R-HSA-111367|R-HSA-77588|GO:0071209|GO:0016604|MINT-1485790
PPAN	EBI-1048540	protein	MI:0326	Q9NQ55	9606	human	Q9BW97|Brix domain-containing protein 3|BXDC3|Q9H170|C9J3F9|PPAN|Q9NQ55|SSF1|Peter Pan homolog	Brix|RNA binding|nucleus|nucleolus|ribosomal large subunit assembly|rRNA binding|preribosome, large subunit precursor	ENST00000253107|NP_001035754.1|NP_064615.3|IPR007109|GO:0003723|GO:0005634|ENSG00000130810|ENSP00000253107|GO:0005730|GO:0000027|GO:0019843|GO:0030687|MINT-3072003
SMNDC1	EBI-1052641	protein	MI:0326	O75940	9606	human	SPF30|B2RA27|Q5T3K6|D3DRB1|SMN-related protein|Survival motor neuron domain-containing protein 1|O75940|30 kDa splicing factor SMNrp|SMNR|SMNDC1	cytoplasm|spliceosomal complex|apoptotic process|RNA splicing, via transesterification reactions|Survival motor neuron|Tudor|nucleus|Cajal body|nuclear speck|mRNA splicing, via spliceosome|RNA binding|nucleoplasm	GO:0005737|GO:0005681|GO:0006915|GO:0000375|NP_005862.1|IPR010304|IPR002999|4A4F|4A4H|GO:0005634|ENST00000369592|ENST00000369603|ENSG00000119953|ENSP00000358605|ENSP00000358616|GO:0015030|GO:0016607|R-HSA-72163|GO:0000398|GO:0003723|GO:0005654|MINT-4527315
PRPF31	EBI-10177194|EBI-1567797	protein	MI:0326	Q8WWY3	9606	human	PRP31|Q17RB4|Pre-mRNA-processing factor 31|Q9Y439|Q9H271|E7ESA8|Q8N7F9|U4/U6 snRNP 61 kDa protein|F1T0A4|Q8WWY3|F1T0A5|Serologically defined breast cancer antigen NY-BR-99|PRPF31	Cajal body|MLL1 complex|nuclear speck|U2-type spliceosomal complex|U4 snRNP|U4/U6 x U5 tri-snRNP complex|U4atac snRNP|snRNP binding|spliceosomal tri-snRNP complex assembly|NOSIC|Pre-mRNA processing ribonucleoprotein, binding region|RNA binding|mRNA splicing, via spliceosome|nucleus|ribonucleoprotein complex binding|U4 snRNA binding|U4atac snRNA binding|precatalytic spliceosome|ribonucleoprotein c…	3JCR|XP_006723200.1|GO:0015030|GO:0071339|GO:0016607|GO:0005684|GO:0005687|GO:0046540|GO:0005690|GO:0070990|GO:0000244|NP_056444.3|IPR012976|IPR019175|IPR002687|2OZB|3SIU|3SIV|GO:0003723|R-HSA-72163|IPR027105|GO:0000398|GO:0005634|GO:0043021|ENST00000321030|ENSG00000275885|ENSP00000483929|ENST00000613693|ENSG00000105618|ENSP00000324122|ENSG00000276421|ENSP00000485017|ENST00000616732|ENSP000004051…
HNRNPK	EBI-3440248|EBI-304185	protein	MI:0326	P61978	9606	human	Q60577|Q5T6W4|Q07244|Q96J62|Q59F98|Q6IBN1|HNRNPK|Q922Y7|Q15671|P61978|HNRPK|Transformation up-regulated nuclear protein	membrane|catalytic step 2 spliceosome|cytoplasm|nuclear chromatin|nucleoplasm|regulation of low-density lipoprotein particle clearance|signal transduction|RNA binding|RNA polymerase II proximal promoter sequence-specific DNA binding|transcriptional activator activity, RNA polymerase II proximal promoter sequence-specific DNA binding|single-stranded DNA binding|mRNA splicing, via spliceosome|posit…	GO:0016020|GO:0071013|GO:0005737|GO:0000790|GO:0005654|GO:0010988|GO:0007165|NP_002131.2|NP_112552.1|GO:0003723|GO:0000978|NP_112553.1|GO:0001077|GO:0003697|GO:0000398|GO:0045716|GO:0048260|GO:0072369|IPR004087|IPR004088|IPR012987|1J5K|1KHM|1ZZI|1ZZJ|1ZZK|GO:0016032|GO:0043066|GO:0005925|GO:0070062|GO:0042995|XP_016870157.1|XP_005252017.1|XP_005252020.1|XP_005252022.1|GO:0005634|GO:0006396|GO:004…
HNRNPU	EBI-351126	protein	MI:0326	Q00839	9606	human	O75507|Scaffold attachment factor A|HNRNPU|HNRPU|p120|Q96HY9|SAFA|U21.1|pp120|Q8N174|Q9BQ09|Q00839	catalytic step 2 spliceosome|CRD-mediated mRNA stability complex|nucleoplasm|ATP binding|DNA binding|RNA binding|CRD-mediated mRNA stabilization|mRNA splicing, via spliceosome|B302|DNA-binding SAP|SPla/RYanodine receptor SPRY|nucleus|RNA processing|intracellular ribonucleoprotein complex|osteoblast differentiation|membrane|Concanavalin A-like lectin/glucanase, subgroup|cytoplasmic ribonucleoprote…	GO:0071013|GO:0070937|GO:0005654|GO:0005524|GO:0003677|GO:0003723|GO:0070934|GO:0000398|NP_004492.2|NP_114032.2|IPR001870|IPR003034|IPR003877|1ZRJ|GO:0005634|ENST00000444376|IPR026745|IPR027417|XP_016856604.1|XP_016856605.1|XP_016856606.1|GO:0006396|GO:0030529|GO:0001649|GO:0016020|ENSG00000153187|ENSP00000393151|IPR013320|GO:0036464|GO:0001047|GO:0032922|GO:0009986|R-HSA-72163|R-HSA-72203|GO:003…
PAPOLA	EBI-359376	protein	MI:0326	P51003	9606	human	P51003|Q9BVU2|Q8IYF5|Q86SX4|Polynucleotide adenylyltransferase alpha|Q86TV0|PAPOLA|PAP	cytoplasm|nucleoplasm|ATP binding|magnesium ion binding|manganese ion binding|polynucleotide adenylyltransferase activity|RNA binding|mRNA splicing, via spliceosome|termination of RNA polymerase II transcription|Nucleotidyltransferase|Nucleotidyltransferase, class I, C-terminal-like|Pol|Pol|Pol|mRNA 3'-end processing|RNA polyadenylation|nucleus|mRNA polyadenylation|regulation of mRNA 3'-end proce…	GO:0005737|GO:0005654|GO:0005524|GO:0000287|GO:0030145|GO:0004652|GO:0003723|GO:0000398|GO:0006369|NP_116021.2|IPR002934|IPR011068|IPR007012|IPR007010|IPR014492|GO:0031124|GO:0043631|NP_001238935.1|NP_001238936.1|GO:0005634|ENST00000216277|ENST00000557320|NP_001280556.1|NP_001280557.1|NP_001280561.1|R-HSA-109688|R-HSA-72163|R-HSA-72187|R-HSA-77595|ENSG00000090060|ENSP00000216277|ENSP00000450437|G…
RSRC1	EBI-10972895	protein	MI:0326	H7C5Q0	9606	human	H7C5Q0|RSRC1	alternative mRNA splicing, via spliceosome	ENSG00000174891|ENSP00000420464|ENST00000482822|IPR034604|GO:0000380
GEMIN7	EBI-715455	protein	MI:0326	Q9H840	9606	human	Q9H840|GEMIN7|Q6IA34|SIP3	nucleus|cytosol|spliceosomal snRNP assembly|SMN-Sm protein complex|SMN complex|Gemini of coiled bodies|nuclear body|mRNA splicing, via spliceosome|nucleoplasm|cytoplasm|nuclear import	GO:0005634|XP_005259319.1|XP_005259320.1|GO:0005829|GO:0000387|NP_001007270.1|NP_001007271.1|NP_078983.1|IPR020338|1Y96|GO:0034719|GO:0032797|GO:0097504|GO:0016604|GO:0000398|GO:0005654|GO:0005737|GO:0051170|NP_001305983.1|NP_001305984.1|ENST00000270257|ENST00000391951|ENST00000591607|ENST00000591747|ENSG00000142252|ENSP00000270257|ENSP00000375813|ENSP00000465704|ENSP00000466342|XP_016882801.1|R-…
USP39	EBI-1044822|EBI-2557627	protein	MI:0326	Q53GS9	9606	human	Q9P050|PRO2855|Q6NX47|Q9Y310|Q53GS9|Q9BV89|Q96RK9|SAD1 homolog|B4DHT4|USP39|U4/U6.U5 tri-snRNP-associated 65 kDa protein|Inactive ubiquitin-specific peptidase 39|Q9H381|D6W5L4|A8K086|CGI-21|G5E9H0|HSPC332|B3KM40	spliceosomal complex|cell cycle|cell division|zinc ion binding|spliceosomal complex assembly|Peptidase C19, ubiquitin carboxyl-terminal hydrolase 2|Zinc finger, RING/FYVE/PHD-type|Zinc finger, UBP-type|mRNA processing|RNA splicing|thiol-dependent ubiquitinyl hydrolase activity|protein deubiquitination|mRNA splicing, via spliceosome|nucleoplasm	GO:0005681|GO:0007049|GO:0051301|GO:0008270|GO:0000245|NP_006581.2|IPR001394|IPR013083|IPR001607|IPR028889|NP_001243656.1|NP_001243657.1|NP_001243654.1|3JCR|NP_001243655.1|GO:0006397|GO:0008380|ENST00000323701|ENST00000409470|ENST00000409766|ENST00000450066|XP_006711985.1|XP_006711986.1|XP_011530789.1|XP_011530790.1|GO:0036459|ENSG00000168883|ENSP00000312981|ENSP00000386803|ENSP00000386864|ENSP00…
TRA2A	EBI-2685506	protein	MI:0326	Q13595	9606	human	B4DQI6|E9PD75|B4DUA9|TRA2A|Transformer-2 protein homolog A|Q13595	nucleus|mRNA splicing, via spliceosome|RNA recognition motif, RNP-1|nucleolus|intracellular membrane-bounded organelle|RNA binding|identity	NP_001269686.1|NP_001269687.1|GO:0005634|GO:0000398|NP_037425.1|IPR000504|GO:0005730|GO:0043231|ENST00000297071|ENSG00000164548|ENSP00000297071|ENSP00000480822|ENST00000621813|ENSP00000441116|ENST00000538367|NP_001269688.1|XP_005249782.1|GO:0003723|ENSP00000376290|ENST00000392502|XP_016867578.1|XP_016867579.1|MINT-1683046|IPR035979|NM_013293
GEMIN8	EBI-2626001	protein	MI:0326	Q9NWZ8	9606	human	Protein FAM51A1|Q2LJ66|FAM51A1|GEMIN8|Q6ZV27|C4AMC4|Q9NWZ8	SMN complex|spliceosomal snRNP assembly|cytosol|SMN-Sm protein complex|nucleus|cytoplasm|Gemini of coiled bodies|nucleoplasm|nuclear import	ENSP00000369895|ENSP00000381398|IPR034754|ENST00000380523|ENST00000398355|GO:0032797|GO:0000387|NP_001035944.1|NP_001035945.1|NP_060326.1|ENSG00000046647|GO:0005829|GO:0034719|GO:0005634|GO:0005737|GO:0097504|R-HSA-191859|GO:0005654|GO:0051170|XP_016885106.1|XP_016885107.1
PRPF4B	EBI-1058380|EBI-395940	protein	MI:0326	Q13523	9606	human	Q13523|Q5D0F6|PRP4|PRP4K|Q9UEE6|PRPF4B|PRP4 kinase|Q8TDP2|PRP4H|KIAA0536|Q96QT7|A8K5C9|Q8IVC3|PRP4 pre-mRNA-processing factor 4 homolog|Q5TAY8	catalytic step 2 spliceosome|ATP binding|protein serine/threonine kinase activity|mRNA splicing, via spliceosome|Protein kinase-like|Protein kinase, core|Serine/threonine protein kinase, active site|protein kinase activity|chromosome|protein phosphorylation|RNA splicing|RNA binding|nuclear speck	ENSG00000112739|ENSP00000337194|ENSP00000433547|GO:0071013|GO:0005524|GO:0004674|GO:0000398|NP_003904.3|IPR011009|IPR000719|IPR008271|ENST00000337659|ENST00000480058|GO:0004672|GO:0005694|4IAN|4IFC|4IIR|4IJP|GO:0006468|GO:0008380|GO:0003723|GO:0016607|XP_016866899.1|XP_016866900.1|XP_016866901.1|XP_016866902.1|XP_016866903.1|XP_016866904.1|XP_016866905.1|XP_016866906.1|XP_016866907.1|XP_016866908…
LSM11	EBI-2626024	protein	MI:0326	P83369	9606	human	Q8N975|LSM11|A0AVQ1|Q7Z7P0|P83369	histone pre-mRNA 3'end processing complex|nucleoplasm|U7 snRNP|U7 snRNA binding|mRNA 3'-end processing by stem-loop binding and cleavage|termination of RNA polymerase II transcription|Like-Sm ribonucleoprotein-related, core|nucleus|histone mRNA metabolic process|positive regulation of G1/S transition of mitotic cell cycle|Like-Sm ribonucleoprotein, core|nuclear body	ENSG00000155858|ENSP00000286307|ENST00000286307|GO:0071204|GO:0005654|GO:0005683|GO:0071209|GO:0006398|GO:0006369|NP_775762.1|IPR010920|IPR034109|GO:0005634|GO:0008334|GO:1900087|R-HSA-109688|R-HSA-111367|R-HSA-77588|IPR001163|GO:0016604
MAGOH	EBI-299134	protein	MI:0326	P61326	9606	human	Q5SW69|B2R5A2|P50606|O35169|MAGOH|B1ARP8|P61326|MAGOHA	catalytic step 2 spliceosome|exon-exon junction complex|mRNA 3'-end processing|mRNA export from nucleus|mRNA splicing, via spliceosome|nuclear-transcribed mRNA catabolic process, nonsense-mediated decay|regulation of translation|termination of RNA polymerase II transcription|Mago nashi protein|nucleoplasm|regulation of alternative mRNA splicing, via spliceosome|nucleus|nuclear speck|RNA export fr…	GO:0071013|GO:0035145|GO:0031124|GO:0006406|GO:0000398|GO:0000184|GO:0006417|GO:0006369|NP_002361.1|IPR004023|1P27|2HYI|2J0Q|2J0S|2XB2|3EX7|GO:0005654|ENSP00000360521|ENST00000371466|GO:0000381|GO:0005634|ENST00000371470|ENSG00000162385|ENSP00000360525|GO:0016607|R-HSA-109688|R-HSA-159236|R-HSA-72163|R-HSA-72187|R-HSA-975957|GO:0006405|GO:0003723|GO:0005737|DIP-33069N|MINT-1574804|IPR036605
SART3	EBI-308619|EBI-11138149	protein	MI:0326	Q15020	9606	human	Q8IUS1|Tat-interacting protein of 110 kDa|Q58F06|Q96J95|A8K2E4|Q2M2H0|SART3|KIAA0156|TIP110|B7ZKM0|Q15020|p110 nuclear RNA-binding protein	cytoplasm|RNA-processing protein, HAT helix|Lsm interaction|RNA recognition motif, RNP-1|regulation of gene expression|cell morphogenesis|homeostasis of number of cells|hematopoietic stem cell proliferation|spliceosomal tri-snRNP complex assembly|nuclear speck|ubiquitin-specific protease binding|spliceosomal snRNP assembly|mRNA splicing, via spliceosome|nucleus|nucleoplasm|nucleosome assembly|Caj…	GO:0005737|NP_055521.1|IPR003107|IPR008669|IPR000504|2DO4|ENSG00000075856|ENSP00000228284|ENSP00000448554|ENSP00000449743|GO:0010468|ENST00000228284|ENST00000546611|ENST00000546728|GO:0000902|GO:0048872|GO:0071425|GO:0000244|GO:0016607|GO:1990381|GO:0000387|GO:0000398|GO:0005634|GO:0005654|GO:0006334|GO:0015030|GO:0017070|GO:0030621|GO:0030624|GO:0042393|GO:1903586|ENSP00000414453|ENST00000431469…
EIF4A3	EBI-299104	protein	MI:0326	P38919	9606	human	P38919|Eukaryotic initiation factor 4A-like NUK-34|DDX48|EIF4A3|ATP-dependent RNA helicase DDX48|DEAD box protein 48|KIAA0111|Q6IBQ2|ATP-dependent RNA helicase eIF4A-3|Q96A18|Nuclear matrix protein 265|Eukaryotic translation initiation factor 4A isoform 3|Q15033	RNA export from nucleus|catalytic step 2 spliceosome|cytosol|exon-exon junction complex|ATP binding|ATP-dependent RNA helicase activity|pol|negative regulation of translation|mRNA splicing, via spliceosome|nuclear-transcribed mRNA catabolic process, nonsense-mediated decay|positive regulation of translation|rRNA processing|DEAD-like helicase, N-terminal|DNA/RNA helicase, DEAD/DEAH box type, N-ter…	GO:0006405|4C9B|GO:0071013|GO:0005829|GO:0035145|GO:0005524|GO:0004004|GO:0008143|GO:0017148|GO:0000398|GO:0000184|GO:0045727|GO:0006364|NP_055555.1|IPR014001|IPR011545|IPR001650|IPR000629|IPR014014|2HXY|2HYI|2J0Q|2J0S|2J0U|2XB2|3EX7|GO:0000289|5MQF|GO:0016020|GO:0048701|IPR027417|GO:0003729|GO:0005737|ENST00000269349|ENSG00000141543|ENSP00000269349|R-HSA-1169408|GO:0008380|GO:0010501|R-HSA-42994…
SNRPD3	EBI-10981086|EBI-372789	protein	MI:0326	P62318	9606	human	B5BU13|B4DJP7|snRNP core protein D3|P62318|P43331|SNRPD3	commitment complex|spliceosomal complex assembly|U5 snRNP|U2 snRNP|prespliceosome|precatalytic spliceosome|spliceosomal tri-snRNP complex|U1 snRNP|U4 snRNP|methylosome|pICln-Sm protein complex|SMN-Sm protein complex|catalytic step 2 spliceosome|cytosol|nucleoplasm|U12-type spliceosomal complex|U7 snRNP|histone pre-mRNA DCP binding|histone mRNA metabolic process|spliceosomal snRNP assembly|termina…	5MQF|GO:0000243|GO:0000245|GO:0005682|GO:0005686|GO:0071010|GO:0071011|GO:0097526|GO:0005685|GO:0005687|GO:0034709|GO:0034715|GO:0034719|ENST00000215829|ENST00000404603|GO:0071013|GO:0005829|GO:0005654|GO:0005689|GO:0005683|GO:0071208|GO:0008334|GO:0000387|GO:0006369|NP_004166.1|IPR010920|IPR001163|1D3B|3CW1|3PGW|3VRI|IPR027141|NP_001265585.1|GO:0000398|GO:0005681|GO:0008380|GO:0019899|GO:0030532…
SRPK2	EBI-593303	protein	MI:0326	P78362	9606	human	SRPK2|Q6V1X2|Serine/arginine-rich protein-specific kinase 2|Q6NUL0|Q8IYQ3|P78362|O75221|O75220|A8MVX2|SFRS protein kinase 2	nucleolus|cytoplasm|ATP binding|magnesium ion binding|protein serine/threonine kinase activity|angiogenesis|cell differentiation|innate immune response|negative regulation of viral genome replication|nuclear speck organization|positive regulation of cell cycle|positive regulation of cell proliferation|positive regulation of gene expression|positive regulation of neuron apoptotic process|positive …	GO:0005730|GO:0005737|GO:0005524|GO:0000287|GO:0004674|GO:0001525|GO:0030154|GO:0045087|GO:0045071|GO:0035063|GO:0045787|GO:0008284|GO:0010628|GO:0043525|GO:0045070|GO:0000245|NP_872633.1|NP_872634.1|ENSG00000135250|IPR011009|IPR000719|IPR017441|IPR008271|2X7G|GO:0035556|GO:0048024|GO:0071889|NP_001265202.1|GO:0005634|GO:0006468|GO:0008380|ENST00000357311|ENST00000393651|ENST00000489828|ENSP00000…
SNRPB	EBI-372458	protein	MI:0326	P14678	9606	human	Q6IB35|Q15490|COD|P14678|SNRPB1|Sm protein B/B'|Q9UIS5|SNRPB	U1 snRNP|U4 snRNP|methylosome|SMN-Sm protein complex|catalytic step 2 spliceosome|cytosol|nucleoplasm|U12-type spliceosomal complex|U7 snRNP|histone mRNA metabolic process|spliceosomal snRNP assembly|termination of RNA polymerase II transcription|Like-Sm ribonucleoprotein-related, core|Like-Sm ribonucleoprotein, core|Small ribonucleoprotein associated, SmB/SmN|extracellular exosome|histone pre-mR…	5MQF|3PGW|GO:0005685|GO:0005687|GO:0034709|GO:0034719|GO:0071013|GO:0005829|GO:0005654|GO:0005689|GO:0005683|GO:0008334|GO:0000387|GO:0006369|NP_003082.1|NP_937859.1|IPR010920|IPR001163|IPR017131|1D3B|3CW1|GO:0070062|ENSG00000125835|ENSP00000412566|GO:0071204|GO:0071208|GO:0000398|GO:0005681|GO:0008380|GO:0030532|GO:0051170|ENST00000438552|R-HSA-109688|R-HSA-111367|R-HSA-191859|R-HSA-72163|R-HSA-…
RBFOX2	EBI-746056	protein	MI:0326	O43251	9606	human	FOX2|O43251|Q8TD00|RNA-binding protein 9|Q96DZ6|RNA-binding motif protein 9|Repressor of tamoxifen transcriptional activity|Q9UGW4|Q0VH35|Fox-1 homolog B|Q5TF71|RBM9|A8K5Z5|RBFOX2|HRNBP2|Q0PRL5|Q8WYB1|Q9UH33|Q6IC09|A4F5G8|B0QYY9|Hexaribonucleotide-binding protein 2|Q96NL7|RTA|B0QYY8	cytoplasm|nucleus|RNA binding|transcription corepressor activity|intracellular estrogen receptor signaling pathway|mRNA processing|negative regulation of transcription, DNA-templated|regulation of alternative mRNA splicing, via spliceosome|regulation of cell proliferation|RNA splicing|RNA-binding protein 9/Ataxin-2-binding protein|RNA recognition motif, RNP-1|regulation of definitive erythrocyte …	GO:0005737|GO:0005634|GO:0003723|GO:0003714|GO:0030520|GO:0006397|GO:0045892|GO:0000381|GO:0042127|GO:0008380|NP_001026865.1|NP_001076045.1|NP_001076046.1|NP_001076047.1|NP_055124.1|IPR017325|IPR000504|2CQ3|IPR025670|GO:0010724|GO:0016070|GO:0008134|XP_005261494.1|GO:0003729|GO:0021942|GO:0048813|GO:0050885|IPR034237|GO:0008543|R-HSA-6803529|ENST00000262829|ENST00000405409|ENST00000414461|ENST000…
RBFOX1	EBI-1047634|EBI-945906	protein	MI:0326	Q9NWB1	9606	human	Q9NWB1|Ataxin-2-binding protein 1|A2BP|RBFOX1|FOX1|Fox-1 homolog A|Q9NS20|Q8WYB2|Q8TAF2|Q8TAE3|Q7Z7I7|A2BP1|HRNBP1|Hexaribonucleotide-binding protein 1	nucleus|trans-Golgi network|RNA binding|mRNA processing|RNA splicing|RNA transport|RNA-binding protein 9/Ataxin-2-binding protein|RNA recognition motif, RNP-1|cytoplasm|protein C-terminus binding|regulation of alternative mRNA splicing, via spliceosome|mRNA binding|nervous system development	IPR034237|GO:0005634|GO:0005802|GO:0003723|GO:0006397|GO:0008380|GO:0050658|NP_001135805.1|NP_001135806.1|NP_061193.2|NP_665898.1|NP_665899.1|NP_665900.1|IPR017325|IPR000504|2ERR|GO:0005737|IPR025670|2N82|GO:0008022|ENST00000311745|ENST00000355637|ENST00000436368|ENST00000547338|ENST00000550418|ENST00000553186|ENSG00000078328|ENSP00000309117|ENSP00000347855|ENSP00000402745|ENSP00000447717|ENSP000…
HTATSF1	EBI-720468	protein	MI:0326	O43719	9606	human	O43719|Q99730|Q59G06|D3DWG9|HTATSF1	nucleus|regulation of DNA-templated transcription, elongation|regulation of transcription from RNA polymerase II promoter|transcription, DNA-templated|viral genome replication|RNA recognition motif, RNP-1|RNA binding|nucleoplasm|mRNA splicing, via spliceosome|U2-type spliceosomal complex|U2 snRNP	GO:0005634|GO:0032784|GO:0006357|GO:0006351|GO:0019079|NP_001156752.1|NP_055315.2|IPR000504|2DIT|XP_005262461.1|ENST00000218364|ENST00000535601|ENSG00000102241|ENSP00000218364|ENSP00000442699|GO:0003723|GO:0005654|GO:0000398|GO:0005684|GO:0005686|IPR034392|IPR034393|DIP-42095N|MINT-1193787|IPR035979
SNRPD1	EBI-372177	protein	MI:0326	P62314	9606	human	snRNP core protein D1|B5BTZ1|SNRPD1|Sm-D autoantigen|P62314|P13641	commitment complex|U5 snRNP|U2 snRNP|prespliceosome|precatalytic spliceosome|spliceosomal tri-snRNP complex|U1 snRNP|U4 snRNP|methylosome|pICln-Sm protein complex|SMN-Sm protein complex|catalytic step 2 spliceosome|cytosol|nucleoplasm|U12-type spliceosomal complex|RNA binding|spliceosomal snRNP assembly|spliceosomal complex assembly|Like-Sm ribonucleoprotein-related, core|Like-Sm ribonucleoprotei…	GO:0000243|GO:0005682|GO:0005686|GO:0071010|GO:0071011|GO:0097526|GO:0005685|GO:0005687|GO:0034709|GO:0034715|GO:0034719|4F7U|NP_001278845.1|ENST00000300413|GO:0071013|GO:0005829|GO:0005654|GO:0005689|GO:0003723|GO:0000387|GO:0000245|NP_008869.1|IPR010920|IPR001163|1B34|3CW1|3PGW|3S6N|IPR027141|GO:0000398|GO:0005634|GO:0008380|GO:0030532|GO:0051170|R-HSA-191859|R-HSA-72163|R-HSA-72165|ENSG0000016…
PRPF8	EBI-538479	protein	MI:0326	Q6P2Q9	9606	human	220 kDa U5 snRNP-specific protein|p220|O75965|Splicing factor Prp8|Q6P2Q9|PRP8 homolog|PRPF8|PRPC8|O14547	U6 snRNA binding|U5 snRNA binding|Polynucleotidyl transferase, Ribonuclease H fold|catalytic step 2 spliceosome|U5 snRNP|mRNA splicing, via spliceosome|Mov34/MPN/PAD-1|PRO8NT|PRO, C-terminal|PROCN|nucleus|nucleoplasm|RNA splicing, via transesterification reactions|mRNA processing|RNA splicing|cellular response to lipopolysaccharide|cellular response to tumor necrosis factor|membrane|spliceosomal …	GO:0017070|GO:0030623|IPR012337|GO:0071013|GO:0005682|GO:0000398|NP_006436.3|IPR000555|IPR012591|IPR012984|IPR012592|IPR021983|IPR019581|IPR019580|IPR019582|3E9L|3ENB|3LRU|R-HSA-72163|R-HSA-72165|5O9Z|5XJC|GO:0005634|ENST00000304992|ENST00000572621|GO:0005654|3JCR|4JK7|4JK8|4JK9|4JKA|4JKB|4JKC|4JKD|4JKE|4JKF|4JKG|4JKH|4KIT|IPR027652|GO:0000375|GO:0006397|GO:0008380|GO:0071222|GO:0071356|ENSG00000…
SNRNP27	EBI-2512550|EBI-2557655	protein	MI:0326	Q8WVK2	9606	human	Nucleic acid-binding protein RY-1|U4/U6.U5 tri-snRNP-associated 27 kDa protein|SNRNP27|Q8WVK2|Q15410|U4/U6.U5 tri-snRNP-associated protein 3	nucleic acid binding|Protein of unknown function DUF1777|mRNA splicing, via spliceosome|nucleoplasm	GO:0003676|NP_006848.1|IPR013957|ENSG00000124380|ENSP00000244227|ENSP00000395144|ENST00000244227|ENST00000450162|R-HSA-72163|GO:0000398|GO:0005654|MINT-4774420
SNRNP40	EBI-538492	protein	MI:0326	Q96DI7	9606	human	WD repeat-containing protein 57|38 kDa-splicing factor|O95320|WDR57|SFP38|Q96DI7|SNRNP40|PRP8BP|B4DQJ1|Prp8-binding protein|O75938|U5 snRNP-specific 40 kDa protein	catalytic step 2 spliceosome|nucleoplasm|small nucleolar ribonucleoprotein complex|U5 snRNP|mRNA splicing, via spliceosome|WD40/YVTN repeat-like|WD40 repeat|RNA splicing, via transesterification reactions|RNA processing|RNA splicing|precatalytic spliceosome|RNA binding|cytosol|nuclear speck	GO:0071013|GO:0005654|GO:0005732|GO:0005682|GO:0000398|NP_004805.2|IPR020472|IPR015943|IPR001680|IPR019775|IPR017986|R-HSA-72163|R-HSA-72165|5XJC|IPR036322|5O9Z|ENST00000263694|3JCR|GO:0000375|GO:0006396|GO:0008380|ENSG00000060688|ENSP00000263694|GO:0071011|5MQF|GO:0003723|GO:0005829|GO:0016607|MINT-1410013
SNRPD2	EBI-297993	protein	MI:0326	P62316	9606	human	snRNP core protein D2|A8K797|SNRPD2|SNRPD1|P62316|P43330|J3KPM5	U1 snRNP|U4 snRNP|methylosome|pICln-Sm protein complex|SMN-Sm protein complex|U5 snRNP|U2 snRNP|U4/U6 x U5 tri-snRNP complex|precatalytic spliceosome|catalytic step 2 spliceosome|cytosol|nucleoplasm|U12-type spliceosomal complex|spliceosomal snRNP assembly|spliceosomal complex assembly|Like-Sm ribonucleoprotein-related, core|Like-Sm ribonucleoprotein, core|extracellular exosome|small nuclear ribo…	GO:0005685|GO:0005687|GO:0034709|GO:0034715|GO:0034719|4F7U|GO:0005682|GO:0005686|GO:0046540|GO:0071011|ENST00000342669|ENST00000391932|ENST00000587367|ENST00000588301|ENST00000588599|GO:0071013|GO:0005829|GO:0005654|GO:0005689|GO:0000387|GO:0000245|NP_004588.1|NP_808210.2|IPR010920|IPR001163|1B34|3CW1|3PGW|3S6N|GO:0070062|GO:0030532|GO:0000398|GO:0005681|GO:0008380|IPR027248|ENSG00000125743|ENSP…
GEMIN5	EBI-443630	protein	MI:0326	Q8TEQ6	9606	human	Q8WWV4|Q9UFI5|Q8TEQ6|GEMIN5|Q14CV0|Q9H9K3|Q969W4	cytosol|snRNA binding|protein complex assembly|spliceosomal snRNP assembly|WD40/YVTN repeat-like|WD40 repeat|SMN complex|SMN-Sm protein complex|nuclear body|Quinonprotein alcohol dehydrogenase-like|mRNA splicing, via spliceosome|nucleoplasm|cytoplasm|nuclear import|membrane|Gemini of coiled bodies|Tetratricopeptide-like helical|RNA 7-methylguanosine cap binding|RNA binding|mRNA 3'-UTR binding|tra…	GO:0005829|GO:0017069|GO:0006461|GO:0000387|NP_056280.2|IPR020472|IPR015943|IPR001680|IPR019775|IPR017986|ENSG00000082516|ENSP00000285873|ENST00000285873|GO:0032797|GO:0034719|5H1J|5H1K|5H1L|5H1M|5H3S|5H3T|5H3U|NP_001239085.1|GO:0016604|IPR011047|GO:0000398|GO:0005654|GO:0005737|GO:0051170|R-HSA-191859|GO:0016020|5GXH|5GXI|GO:0097504|IPR024977|IPR011990|GO:0000340|GO:0003723|GO:0003730|GO:0006412…
TRA2B	EBI-725485	protein	MI:0326	P62995	9606	human	SFRS10|Q15815|Splicing factor, arginine/serine-rich 10|TRA2B|Q64283|B4DVK2|Transformer-2 protein homolog B|O15449|P62995|D3DNU3	nucleus|mRNA binding|mRNA splicing, via spliceosome|positive regulation of mRNA splicing, via spliceosome|regulation of alternative mRNA splicing, via spliceosome|RNA recognition motif, RNP-1|nucleoplasm|RNA splicing, via transesterification reactions|cerebral cortex regionalization|RNA binding|spliceosomal complex|cellular response to glucose stimulus|nuclear inner membrane|pre-mRNA binding|nega…	GO:0005634|GO:0003729|GO:0000398|GO:0048026|GO:0000381|NP_004584.1|IPR000504|2CQC|2KXN|2RRA|2RRB|XP_005247760.1|NP_001230808.1|ENSG00000136527|ENSP00000343857|ENSP00000371626|ENSP00000416887|ENSP00000416959|GO:0005654|R-HSA-72163|GO:0000375|ENST00000342294|ENST00000382191|ENST00000453386|ENST00000456380|GO:0021796|XP_011511374.1|GO:0003723|GO:0005681|GO:0071333|GO:0005637|GO:0036002|GO:0048025|GO…
PRPF4	EBI-718395	protein	MI:0326	O43172	9606	human	Q96IK4|PRPF4|PRP4|O43445|Q96DG2|Q5T1M8|O43864|PRP4 homolog|O43172|U4/U6 snRNP 60 kDa protein|WD splicing factor Prp4	Cajal body|spliceosomal complex|U4/U6 snRNP|mRNA splicing, via spliceosome|Pre-mRNA processing factor 4|WD40/YVTN repeat-like|WD40 repeat|RNA splicing, via transesterification reactions|nucleus|nucleoplasm|RNA processing|RNA splicing|nuclear speck|U6 snRNA binding|U4 snRNA binding|U4/U6 x U5 tri-snRNP complex|spliceosomal snRNP complex	ENST00000374198|GO:0015030|GO:0005681|GO:0071001|GO:0000398|NP_004688.2|IPR020472|IPR014906|IPR015943|IPR001680|IPR019775|IPR017986|1MZW|NP_001231855.1|3JCR|GO:0000375|GO:0005634|GO:0005654|GO:0006396|GO:0008380|ENSG00000136875|ENSP00000363313|GO:0016607|GO:0017070|GO:0030621|GO:0046540|R-HSA-72163|ENSP00000363315|ENST00000374199|GO:0097525|MINT-270624|IPR027106|IPR036285|IPR036322|5O9Z
KHDRBS3	EBI-722504	protein	MI:0326	O75525	9606	human	Sam68-like mammalian protein 2|KHDRBS3|SALP|O75525|RNA-binding protein T-Star|SLM2|Q9UPA8|Sam68-like phosphotyrosine protein|Q6NUL8	nucleus|regulation of transcription, DNA-templated|transcription, DNA-templated|K Homology|RNA binding|K Homology, type 1|nucleoplasm|mRNA processing|regulation of mRNA splicing, via spliceosome|SH3 domain binding|protein domain specific binding|identical protein binding|protein oligomerization	GO:0005634|GO:0006355|GO:0006351|NP_006549.1|IPR004087|ENST00000355849|R-HSA-8849468|GO:0003723|IPR004088|ENSG00000131773|ENSP00000348108|GO:0005654|IPR032335|IPR032571|5EL3|5ELR|5ELS|5ELT|5EMO|GO:0006397|GO:0048024|GO:0017124|MINT-1411200|GO:0019904|GO:0042802|GO:0051259|IPR036612
PPP4R2	EBI-1048740	protein	MI:0326	Q9NY27	9606	human	Q8WXX6|PPP4R2|Q9NY27|Q498B8|A8K1I6|SBBI57|Q2TAJ9	centrosome|nucleus|protein phosphatase 4 complex|mRNA processing|cellular protein modification process|regulation of double-strand break repair via homologous recombination|RNA splicing|cytoplasm|Protein phosphatase 4 core regulatory subunit R2|protein binding, bridging|nucleoplasm|protein phosphatase regulator activity	GO:0005813|GO:0005634|GO:0030289|GO:0006397|GO:0006464|GO:0010569|GO:0008380|NP_777567.1|GO:0005737|IPR015267|NP_001304954.1|NP_001304955.1|NP_001304956.1|ENST00000356692|GO:0030674|R-HSA-5693607|ENSG00000163605|ENSP00000349124|GO:0005654|GO:0019888|MINT-8214437
CLASRP	EBI-751069	protein	MI:0326	Q8N2M8	9606	human	UNQ2428/PRO4988|O96026|Q96DX2|SWAP2|Q8N2M8|B4DDT8|Suppressor of white-apricot homolog 2|Splicing factor, arginine/serine-rich 16|Q6UW71|SFRS16|CLASRP|F8WAG9	nucleus|mRNA processing|RNA splicing	NP_001265368.1|GO:0005634|GO:0006397|GO:0008380|NP_008987.2|IPR019147|ENST00000391952|ENSG00000104859|ENSP00000375814|ENSP00000375815|ENST00000391953|MINT-1451947
SF3B5	EBI-2555428	protein	MI:0326	Q9BWJ5	9606	human	Pre-mRNA-splicing factor SF3b 10 kDa subunit|SF3B5|Q9BWJ5|B2R568|Q7RTV1|SF3B10	nucleoplasm|U12-type spliceosomal complex|mRNA splicing, via spliceosome|Splicing factor 3B subunit 5/RDS3 complex subunit 10|Splicing factor 3B, subunit 5|nucleus|U2 snRNP|precatalytic spliceosome	ENST00000367569|GO:0005654|GO:0005689|GO:0000398|NP_112577.1|IPR009846|IPR017089|GO:0005634|ENSG00000169976|ENSP00000356541|R-HSA-72163|R-HSA-72165|GO:0005686|GO:0071011|5IFE|MINT-3062697|5O9Z
TCERG1	EBI-473271	protein	MI:0326	O14776	9606	human	CA150|TCERG1|TAF2S|TATA box-binding protein-associated factor 2S|Transcription factor CA150|O14776|Q59EA1|Q2NKN2	nucleus|transcription coactivator activity|FF|WW/Rsp5/WWP|RNA polymerase II transcription corepressor activity|negative regulation of transcription from RNA polymerase II promoter|RNA polymerase II repressing transcription factor binding|transcription from RNA polymerase II promoter|RNA binding|nucleoplasm|proline-rich region binding|identical protein binding	4FQG|ENST00000296702|ENST00000394421|GO:0005634|GO:0003713|NP_001035095.1|NP_006697.2|IPR002713|IPR001202|2DK7|2DOD|2DOE|2DOF|2E71|2KIQ|2KIS|2NNT|3HFH|GO:0001106|GO:0000122|GO:0001103|GO:0006366|ENSG00000113649|ENSP00000296702|ENSP00000377943|2MW9|2MWA|2MWB|2MWD|2MWE|2MWF|3Q1I|2N4R|2N4S|2N4T|2N4U|2N4V|2N4W|GO:0003723|GO:0005654|GO:0070064|DIP-32504N|MINT-158391|GO:0042802|IPR036020|IPR036517
QKI	EBI-945792	protein	MI:0326	Q96PU8	9606	human	Q9P0Y1|Q5MJQ1|Q9P0X6|Q9P0X7|Q9P0X8|Q9P0X9|Q969L9|QKI|HKQ|Q96PU8|Q96PU7|Q2I375|Q96EJ3|Q96PU6|Q96KA3|Q9P0Y0	vasculogenesis|positive regulation of gene expression|myelination|muscle cell differentiation|long-chain fatty acid biosynthetic process|RNA splicing|K Homology, type 1|cytoplasm|nucleus|mRNA processing|mRNA transport|K Homology|mRNA binding|spermatid development|3'-UTR-mediated mRNA destabilization|RNA binding|SH3 domain binding	GO:0001570|GO:0010628|GO:0042552|GO:0042692|GO:0042759|4JVH|GO:0008380|IPR004088|GO:0005737|GO:0005634|GO:0006397|GO:0051028|NP_006766.1|NP_996735.1|NP_996736.1|NP_996737.1|IPR004087|ENST00000275262|ENST00000361195|ENST00000361752|ENST00000361758|ENST00000392127|ENST00000424802|ENST00000453779|GO:0003729|GO:0007286|GO:0061158|ENSG00000112531|ENSP00000275262|ENSP00000354867|ENSP00000354951|ENSP000…
SRSF3	EBI-11020748|EBI-372557	protein	MI:0326	P84103	9606	human	B4E241|P23152|O08831|Q5R3K0|Pre-mRNA-splicing factor SRP20|SRP20|P84103|SRSF3|Splicing factor, arginine/serine-rich 3|SFRS3	cytoplasm|nucleoplasm|RNA binding|mRNA 3'-end processing|mRNA export from nucleus|mRNA splicing, via spliceosome|termination of RNA polymerase II transcription|RNA recognition motif, RNP-1|RNA export from nucleus|regulation of mRNA splicing, via spliceosome|nuclear speck|sequence-specific mRNA binding	R-HSA-109688|R-HSA-159236|R-HSA-72163|R-HSA-72187|GO:0005737|GO:0005654|GO:0003723|GO:0031124|GO:0006406|GO:0000398|GO:0006369|NP_003008.1|IPR000504|2I2Y|2I38|ENSG00000112081|ENSP00000362820|GO:0006405|GO:0048024|ENST00000373715|ENSP00000436036|ENSP00000482833|ENST00000477442|ENST00000620941|GO:0016607|GO:1990825|DIP-32961N|MINT-5002707|IPR035979
PPIL3	EBI-751051	protein	MI:0326	Q9H2H8	9606	human	Q96IA9|Cyclophilin-like protein PPIL3|Rotamase PPIL3|Q86WF9|Cyclophilin J|PPIL3|Q9BXZ1|Q9H2H8	catalytic step 2 spliceosome|peptidyl-prolyl cis-trans isomerase activity|mRNA splicing, via spliceosome|protein folding|Peptidyl-prolyl cis-trans isomerase, cyclophilin-type	GO:0071013|GO:0003755|GO:0000398|GO:0006457|NP_115861.1|NP_570981.1|IPR020892|IPR002130|1XYH|2OJU|2OK3|IPR024936|XP_005246708.1|XP_005246709.1|IPR029000|ENST00000286175|ENST00000392283|ENST00000409449|ENSG00000240344|ENSP00000286175|ENSP00000376107|ENSP00000387012|XP_011509660.1|XP_016859841.1|XP_016859842.1|XP_016859843.1|XP_016859844.1|XP_016859845.1|R-HSA-72163|MINT-3063495
SLU7	EBI-750559	protein	MI:0326	O95391	9606	human	Q96FM9|Q6RXQ5|Q3LUJ1|O95391|Q3LUJ0|D3DQK2|SLU7	intracellular membrane-bounded organelle|membrane|cellular response to heat|catalytic step 2 spliceosome|cytoplasm|nuclear speck|small nuclear ribonucleoprotein complex|pre-mRNA 3'-splice site binding|second spliceosomal transesterification activity|zinc ion binding|alternative mRNA splicing, via spliceosome|mRNA 3'-splice site recognition|intracellular protein transport|RNA export from nucleus|m…	GO:0043231|GO:0016020|GO:0034605|GO:0071013|GO:0005737|GO:0016607|GO:0030532|GO:0030628|GO:0000386|GO:0008270|GO:0000380|GO:0000389|NP_006416.3|IPR021715|GO:0006886|GO:0006405|GO:0006406|GO:0031124|R-HSA-109688|R-HSA-159236|R-HSA-72163|GO:0006369|R-HSA-72187|GO:0000375|GO:0000398|GO:0005634|GO:0005681|ENST00000297151|ENSG00000164609|ENSP00000297151|GO:0005654|XP_011532720.1|GO:0005829|MINT-146716…
PRPF6	EBI-536755	protein	MI:0326	O94906	9606	human	Q5VXS5|Q9H4T9|B2RAR5|O95109|C20orf14|Q9H4U8|PRP6 homolog|PRPF6|Androgen receptor N-terminal domain-transactivating protein 1|Q9H3Z1|B3KMC6|U5 snRNP-associated 102 kDa protein|O94906|Q9NTE6	RNA binding|nucleoplasm|RNA localization|catalytic step 2 spliceosome|U4/U6 x U5 tri-snRNP complex|U5 snRNP|ribonucleoprotein complex binding|transcription coactivator activity|spliceosomal tri-snRNP complex assembly|positive regulation of transcription from RNA polymerase II promoter|spliceosomal complex assembly|RNA-processing protein, HAT helix|PRP1 splicing factor, N-terminal|Tetratricopeptid…	GO:0003723|GO:0005654|GO:0006403|5O9Z|IPR019734|GO:0071013|GO:0046540|GO:0005682|GO:0043021|GO:0003713|GO:0000244|GO:0045944|GO:0000245|NP_036601.2|IPR003107|IPR010491|IPR013026|IPR011990|3JCR|GO:0000375|GO:0000398|GO:0005634|GO:0005681|GO:0008380|GO:0050681|ENST00000266079|ENSG00000101161|ENSP00000266079|GO:0016020|GO:0016607|R-HSA-72163|R-HSA-72165|IPR027108|DIP-29006N|MINT-260551
KHDRBS2	EBI-742808	protein	MI:0326	Q5VWX1	9606	human	Sam68-like mammalian protein 1|KHDRBS2|Q8TCZ4|Q5VWX1|Q8N4I4|SLM1|A8K7M8	identical protein binding|regulation of transcription, DNA-templated|transcription, DNA-templated|K Homology|K Homology, type 1|pol|pol|nucleoplasm|SH3 domain binding|SH2 domain binding|protein heterodimerization activity|mRNA processing|regulation of mRNA splicing, via spliceosome|identity	GO:0042802|GO:0006355|GO:0006351|NP_689901.2|IPR004087|IPR004088|GO:0008143|GO:0008266|ENST00000281156|ENSG00000112232|ENSP00000281156|R-HSA-8849468|GO:0005654|IPR032335|IPR032571|GO:0017124|GO:0042169|GO:0046982|GO:0006397|GO:0048024|MINT-1449914|IPR036612|202559
PTBP1	EBI-350540|EBI-744534	protein	MI:0326	P26599	9606	human	Heterogeneous nuclear ribonucleoprotein I|Q9BUQ0|PTBP1|57 kDa RNA-binding protein PPTB-1|P26599|PTB	nucleolus|nucleoplasm|poly-pyrimidine tract binding|negative regulation of muscle cell differentiation|negative regulation of mRNA splicing, via spliceosome|mRNA splicing, via spliceosome|regulation of alternative mRNA splicing, via spliceosome|HnRNP-L/PTB/hephaestus splicing factor|RNA recognition motif, RNP-1|extracellular exosome|pre-mRNA binding|RNA binding|mRNA processing|RNA splicing|negati…	GO:0005730|GO:0005654|GO:0008187|GO:0051148|GO:0048025|GO:0000398|GO:0000381|NP_002810.1|NP_114367.1|NP_114368.1|IPR006536|IPR000504|1QM9|1SJQ|1SJR|2AD9|2ADB|2ADC|2EVZ|ENST00000349038|ENST00000356948|ENST00000394601|GO:0070062|GO:0036002|3ZZY|3ZZZ|GO:0003723|GO:0006397|GO:0008380|GO:0033119|ENSG00000011304|ENSP00000014112|ENSP00000349428|ENSP00000408096|GO:0016020|GO:0008543|GO:0075522|R-HSA-6803…
RNPS1	EBI-395959	protein	MI:0326	Q15287	9606	human	O75308|LDC2|B4DDU8|Q8WY42|B7ZA17|B4DZU7|RNPS1|Q32P25|Q15287|A8K1P0|Q9NYG3|SR-related protein LDC2	cytosol|mRNA 3'-UTR binding|mRNA 3'-end processing|mRNA export from nucleus|mRNA splicing, via spliceosome|nuclear-transcribed mRNA catabolic process, nonsense-mediated decay|termination of RNA polymerase II transcription|RNA recognition motif, RNP-1|nucleoplasm|regulation of alternative mRNA splicing, via spliceosome|ASAP complex|positive regulation of apoptotic process|negative regulation of mR…	R-HSA-109688|R-HSA-159236|R-HSA-72163|R-HSA-72187|R-HSA-975957|ENSG00000205937|GO:0005829|GO:0003730|GO:0031124|GO:0006406|GO:0000398|GO:0000184|GO:0006369|NP_006702.1|NP_542161.1|IPR000504|NP_001273554.1|NP_001273555.1|NP_001273556.1|ENSP00000301730|ENSP00000315859|ENSP00000380275|ENSP00000456352|ENSP00000457723|ENSP00000457820|ENST00000301730|ENST00000320225|ENST00000397086|ENST00000565678|ENST…
EFTUD2	EBI-357897	protein	MI:0326	Q15029	9606	human	Q15029|Q9BUR0|Elongation factor Tu GTP-binding domain-containing protein 2|SNU114 homolog|K7EJ81|KIAA0031|B4DK30|EFTUD2|B4DMC0|SNRP116|D3DX58|U5 snRNP-specific protein, 116 kDa	Cajal body|catalytic step 2 spliceosome|nuclear speck|GTP binding|GTPase activity|mRNA splicing, via spliceosome|Protein synthesis factor, GTP-binding|Ribosomal protein S5 domain 2-type fold|Small GTP-binding protein|Translation elongation factor EFG/EF2, C-terminal|Translation elongation factor EFG/EF2, domain IV|Translation elongation factor EFTu/EF1A, domain 2|Translation elongation and initia…	GO:0015030|GO:0071013|GO:0016607|GO:0005525|GO:0003924|GO:0000398|NP_001136077.1|NP_004238.3|IPR000795|IPR020568|IPR014721|IPR005225|IPR000640|IPR005517|IPR004161|IPR009000|NP_001245282.1|IPR027417|GO:0005654|GO:0005681|GO:0006397|GO:0008380|ENST00000402521|ENST00000426333|ENST00000591382|ENSG00000108883|ENSP00000385873|ENSP00000392094|ENSP00000465058|ENSP00000467805|NP_001245283.1|ENST0000059257…
RBMX	EBI-743526	protein	MI:0326	P38159	9606	human	B4E3U4|Q5JQ67|P38159|E9PG86|RBMXP1|Glycoprotein p43|D3DWH0|HNRPG|Q969R3|Q8N8Y7|RBMX|Heterogeneous nuclear ribonucleoprotein G	single-stranded RNA binding|mRNA splice site selection|catalytic step 2 spliceosome|extracellular exosome|nuclear euchromatin|nucleoplasm|chromatin binding|core promoter binding|mRNA binding|cellular response to interleukin-1|membrane protein ectodomain proteolysis|negative regulation of mRNA splicing, via spliceosome|mRNA splicing, via spliceosome|positive regulation of mRNA splicing, via splice…	ENSG00000147274|ENSP00000359645|ENSP00000411989|2MB0|ENST00000320676|ENST00000431446|GO:0003727|GO:0006376|GO:0071013|GO:0070062|GO:0005719|GO:0005654|GO:0003682|GO:0001047|GO:0003729|GO:0071347|GO:0006509|GO:0048025|GO:0000398|GO:0048026|GO:0045944|GO:0051260|GO:0000381|GO:0006366|NP_002130.2|IPR012604|IPR000504|GO:0005615|NP_001158275.1|IPR003954|GO:0044530|GO:0003723|GO:0005634|GO:0030529|2MKS…
SNRPN	EBI-712493	protein	MI:0326	P63162	9606	human	HCERN3|P17135|Sm protein D|SNRPN|P63162|Tissue-specific-splicing protein|SMN|Sm protein N|P14648|B3KVR1|Q0D2Q5	small nuclear ribonucleoprotein complex|spliceosomal complex|RNA splicing|Like-Sm ribonucleoprotein-related, core|Like-Sm ribonucleoprotein, core|Small ribonucleoprotein associated, SmB/SmN|mRNA splicing, via spliceosome|U5 snRNP|U4 snRNP|cytoplasm|U4/U6 x U5 tri-snRNP complex|U2-type prespliceosome|catalytic step 2 spliceosome|U1 snRNP|U2 snRNP|response to hormone|RNA binding|nucleoplasm	5MF9|GO:0030532|GO:0005681|GO:0008380|NP_003088.1|NP_073716.1|NP_073717.1|NP_073718.1|NP_073719.1|ENSG00000128739|ENSG00000128739|ENSG00000128739|IPR010920|IPR001163|IPR017131|GO:0000398|GO:0005682|GO:0005687|GO:0005737|GO:0046540|GO:0071004|GO:0071013|GO:0005685|GO:0005686|GO:0009725|NP_005669.2|ENST00000346403|ENST00000390687|ENST00000400097|ENST00000400100|ENST00000577565|ENSP00000306223|ENSP0…
CLK1	EBI-2622912|EBI-473775	protein	MI:0326	P49759	9606	human	CLK1|Q8N5V8|Q0P694|CLK|B4DFW7|P49759|CDC-like kinase 1	nucleus|ATP binding|non-membrane spanning protein tyrosine kinase activity|protein serine/threonine kinase activity|protein serine/threonine/tyrosine kinase activity|cell proliferation|Protein kinase-like|Protein kinase, core|Protein kinase ATP binding, conserved site|Serine/threonine protein kinase, active site|regulation of RNA splicing|cytoplasm|peptidyl-serine phosphorylation|peptidyl-threoni…	GO:0005634|GO:0005524|GO:0004715|GO:0004674|GO:0004712|GO:0008283|NP_004062.2|IPR011009|IPR000719|IPR017441|IPR008271|1Z57|2VAG|GO:0043484|NP_001155879.1|GO:0005737|GO:0018105|GO:0018107|GO:0046777|5J1V|5J1W|ENST00000321356|ENST00000432425|ENST00000434813|ENSG00000013441|ENSP00000326830|ENSP00000394734|ENSP00000400487|MINT-8417657|5X8I
SF1	EBI-744603	protein	MI:0326	Q15637	9606	human	ZNF162|Q15913|Q9BW01|Q15637|Q8IY00|Q14818|Transcription factor ZFM1|Q14819|Q969H7|Mammalian branch point-binding protein|Zinc finger gene in MEN1 locus|C9JJE2|ZFM1|Q9UEI0|B7Z1Q1|Q92745|Q92744|Zinc finger protein 162|SF1	ribosome|spliceosomal complex|RNA binding|transcription corepressor activity|zinc ion binding|mRNA 3'-splice site recognition|transcription, DNA-templated|K Homology|K Homology, type 1|Zinc finger, CCHC-type|negative regulation of smooth muscle cell proliferation|regulation of transcription, DNA-templated|nuclear body|nuclear body organization|spliceosomal complex assembly|mRNA splicing, via spli…	1O0P|ENST00000377387|ENST00000377390|ENST00000433274|GO:0005840|GO:0005681|GO:0003723|GO:0003714|GO:0008270|GO:0000389|GO:0006351|NP_001171501.1|NP_001171502.1|NP_004621.2|NP_973724.1|NP_973727.1|IPR004087|IPR004088|IPR001878|1K1G|GO:0048662|R-HSA-72163|XP_016873733.1|GO:0006355|GO:0016604|GO:0030575|IPR031150|NP_001333292.1|NP_001333293.1|2M09|2M0G|4FXW|4FXX|1OPI|GO:0000245|GO:0000398|GO:0005634…
LUC7L	EBI-473747	protein	MI:0326	Q9NQ29	9606	human	Q96S32|Q9NQ29|Putative SR protein LUC7B1|Q9NPH4|B8ZZ13|LUC7L|SR+89|LUC7L1	mRNA binding|U1 snRNP|mRNA splice site selection|LUC7 related|negative regulation of striated muscle tissue development|U2-type prespliceosome|RS domain binding|identical protein binding|identity	GO:0003729|GO:0005685|GO:0006376|NP_001307155.1|NP_001317349.1|ENST00000293872|NP_060502.1|NP_958815.1|IPR004882|GO:0045843|ENSG00000007392|ENSP00000293872|ENSP00000337507|ENSP00000380885|ENST00000337351|ENST00000397783|GO:0071004|GO:0050733|GO:0042802|MINT-3071845|41393553
RBM23	EBI-780319	protein	MI:0326	Q86U06	9606	human	Splicing factor SF2|Q8TB88|D3DS32|Q86U06|RNPC4|RNA-binding motif protein 23|Q8ND16|Q9NVV7|Q8WY40|PP239|Q9BUJ1|RNA-binding region-containing protein 4|RBM23	nucleus|RNA binding|mRNA processing|Splicing factor, CC1-like|RNA recognition motif, RNP-1|membrane	GO:0005634|GO:0003723|GO:0006397|NP_001070819.1|NP_001070820.1|NP_060577.3|IPR006509|IPR000504|2CQ4|IPR029123|ENST00000346528|ENST00000359890|ENST00000399922|2DNZ|ENSG00000100461|ENSP00000339220|ENSP00000352956|ENSP00000382806|GO:0016020|NP_001294973.1|XP_016876896.1|XP_016876902.1|MINT-1382566|IPR035979
SNRNP200	EBI-1045395|EBI-1051631	protein	MI:0326	O75643	9606	human	O94884|ASCC3L1|Activating signal cointegrator 1 complex subunit 3-like 1|HELIC2|O75643|Q6PX59|Q9H7S0|KIAA0788|Q96IF2|BRR2 homolog|U5 snRNP-specific 200 kDa protein|SNRNP200|Q8NBE6|Q6NZY0	ATP-dependent RNA helicase activity|osteoblast differentiation|membrane|catalytic step 2 spliceosome|nucleoplasm|U5 snRNP|ATP binding|cis assembly of pre-catalytic spliceosome|DEAD-like helicase, N-terminal|DNA/RNA helicase, DEAD/DEAH box type, N-terminal|DNA/RNA helicase, C-terminal|Sec63|Immunoglobulin E-set|mRNA splicing, via spliceosome|nucleus|spliceosomal complex|ATP-dependent helicase acti…	3JCR|GO:0004004|GO:0001649|GO:0016020|GO:0071013|GO:0005654|GO:0005682|GO:0005524|GO:0000354|NP_054733.2|IPR014001|IPR011545|IPR001650|IPR004179|2Q0Z|4F91|4F92|4F93|IPR027417|4KIT|IPR014756|GO:0000398|GO:0005634|GO:0005681|GO:0008026|ENST00000323853|R-HSA-72163|R-HSA-72165|ENSG00000144028|ENSP00000317123|XP_016859092.1|GO:0046540|GO:0003723|GO:0042802|DIP-31659N|MINT-5003904|IPR035892|IPR036390|5…
TFIP11	EBI-1105213	protein	MI:0326	Q9UBB9	9606	human	HSPC006|Q5H8V8|Q9UGV7|TFIP11|Septin and tuftelin-interacting protein 1|Q20WL0|O95908|Q9Y2Q8|STIP|Q9UBB9	catalytic step 2 spliceosome|cytoplasm|nuclear speck|DNA binding|biomineral tissue development|mRNA splicing, via spliceosome|D111/G-patch|regulation of transcription, DNA-templated|proteinaceous extracellular matrix|spliceosomal complex disassembly|spliceosomal complex|RNA processing|U2-type post-mRNA release spliceosomal complex|nuclear chromosome, telomeric region|nucleolus|negative regulation…	GO:0071013|GO:0005737|GO:0016607|GO:0003677|GO:0031214|GO:0000398|NP_001008697.1|NP_036275.1|ENSG00000100109|IPR000467|IPR022783|IPR022159|XP_011528381.1|IPR024933|GO:0006355|GO:0005578|GO:0000390|GO:0005681|GO:0006396|GO:0071008|ENST00000405938|ENST00000407148|ENST00000407431|ENST00000407690|ENSP00000383892|ENSP00000384297|ENSP00000384421|ENSP00000385861|ENSP00000480171|ENST00000619735|GO:000078…
RPS13	EBI-351850	protein	MI:0326	P62277	9606	human	Q02546|P62277|Small ribosomal subunit protein uS15|Q29200|Q498Y0|P19116|B2R549|RPS13	cytosolic small ribosomal subunit|nucleolus|mRNA binding|structural constituent of ribosome|negative regulation of RNA splicing|viral transcription|Ribosomal protein S13/S15, N-terminal|Ribosomal protein S15|S15/NS1, RNA-binding|membrane|extracellular exosome|nuclear-transcribed mRNA catabolic process, nonsense-mediated decay|translational initiation|SRP-dependent cotranslational protein targetin…	GO:0022627|GO:0005730|GO:0003729|GO:0003735|GO:0033119|GO:0019083|NP_001008.1|IPR012606|IPR000589|IPR023029|IPR009068|GO:0016020|5A2Q|GO:0070062|GO:0000184|GO:0006413|GO:0006614|5FLX|R-HSA-2408557|GO:0005654|GO:0006364|R-HSA-6791226|GO:0005634|GO:0005829|GO:0005840|GO:0006412|ENST00000525634|GO:0005925|ENSG00000110700|ENSP00000435777|GO:0070181|4V6X|4UG0|R-HSA-156827|R-HSA-156902|R-HSA-1799339|R-…
ZRSR2	EBI-6657923	protein	MI:0326	Q15696	9606	human	Q14D69|ZRSR2|URP|Renal carcinoma antigen NY-REN-20|U2AF35-related protein|U2AF1-RS2|U2AF1RS2|CCCH type zinc finger, RNA-binding motif and serine/arginine rich protein 2|Q15696|U2|U2AF1L2	spliceosomal complex assembly|U12-type spliceosomal complex|pre-mRNA 3'-splice site binding|RNA recognition motif, RNP-1|Zinc finger, CCCH-type|U2 auxiliary factor small subunit|metal ion binding|mRNA splicing, via spliceosome|RNA splicing|U2AF|RNA recognition, region 1|nucleoplasm	R-HSA-72165|DIP-62117N|ENST00000307771|GO:0000245|GO:0005689|GO:0030628|IPR000504|IPR000571|IPR009145|NP_005080.1|GO:0046872|GO:0000398|GO:0008380|GO:0089701|IPR003954|ENSG00000169249|ENSP00000303015|GO:0005654|IPR035979|IPR036855
SF3A3	EBI-1051880	protein	MI:0326	Q12874	9606	human	SF3A3|Q12874|D3DPT5|Q15460|Q5VT87|SAP61|Spliceosome-associated protein 61|SF3a60	catalytic step 2 spliceosome|zinc ion binding|mRNA 3'-splice site recognition|Zinc finger, C2H2-type matrin|nucleoplasm|RNA splicing, via transesterification reactions|mRNA splicing, via spliceosome|spliceosomal complex|mRNA processing|RNA splicing|RNA binding|nuclear speck	IPR031774|IPR031776|GO:0071013|GO:0008270|GO:0000389|NP_006793.1|IPR024598|IPR021966|IPR000690|2DT7|GO:0005654|GO:0000375|GO:0000398|GO:0005681|GO:0006397|GO:0008380|ENST00000373019|GO:0003723|ENSG00000183431|ENSP00000362110|R-HSA-72163|GO:0016607|DIP-882N|MINT-1467744
CSTF1	EBI-1789619	protein	MI:0326	Q05048	9606	human	Cleavage stimulation factor 50 kDa subunit|CSTF1|Q05048|CF-1 50 kDa subunit|Q5QPD8	mRNA 3'-end processing|nucleoplasm|mRNA splicing, via spliceosome|termination of RNA polymerase II transcription|WD40/YVTN repeat-like|WD40 repeat|RNA binding	XP_011526902.1|GO:0031124|GO:0005654|GO:0000398|GO:0006369|NP_001028693.1|NP_001028694.1|NP_001315.1|ENSG00000101138|IPR015943|IPR001680|IPR019775|IPR017986|GO:0003723|R-HSA-109688|R-HSA-72163|R-HSA-72187|R-HSA-77595|ENST00000217109|ENSP00000217109|IPR032028|IPR036322
UPF1	EBI-373471	protein	MI:0326	Q92900	9606	human	O00239|UPF1|ATP-dependent helicase RENT1|O43343|Q86Z25|Up-frameshift suppressor 1 homolog|KIAA0221|Q92900|RENT1|Nonsense mRNA reducing factor 1|Q92842	supraspliceosomal complex|chromatin|cytosol|exon-exon junction complex|ATP binding|ATP-dependent RNA helicase activity|chromatin binding|RNA binding|zinc ion binding|DNA repair|DNA replication|histone mRNA catabolic process|mRNA export from nucleus|nuclear-transcribed mRNA catabolic process, nonsense-mediated decay|regulation of translational termination|dosage compensation by inactivation of X c…	GO:0044530|IPR027417|GO:0000785|GO:0005829|GO:0035145|GO:0005524|GO:0004004|GO:0003682|GO:0003723|GO:0008270|GO:0006281|GO:0006260|GO:0071044|GO:0006406|GO:0000184|GO:0006449|NP_002902.2|IPR018999|2GJK|2GK6|2GK7|2IYK|2WJV|2WJY|2XZO|2XZP|GO:0009048|GO:0000294|GO:0061014|GO:0061158|GO:0071222|GO:0071347|GO:0000956|GO:0004386|GO:0005634|GO:0005737|ENST00000599848|ENSG00000005007|ENSP00000470142|R-HS…
CD2BP2	EBI-768015	protein	MI:0326	O95400	9606	human	Q9ULP2|O95400|CD2BP2|B2RDX2|KIAA1178|U5 snRNP 52K protein	cytoplasm|nucleoplasm|U5 snRNP|ribonucleoprotein complex binding|spliceosomal tri-snRNP complex assembly|GYF|negative regulation of phosphatase activity|mRNA splicing, via spliceosome|nucleus|fibrillar center|cytosol|nuclear speck	GO:0005737|GO:0005654|GO:0005682|GO:0043021|GO:0000244|NP_001230575.1|NP_006101.1|IPR003169|1GYF|1L2Z|1SYX|IPR035445|GO:0010923|GO:0000398|GO:0005634|ENST00000305596|ENST00000569466|ENSG00000169217|ENSP00000304903|ENSP00000456935|4BWS|R-HSA-72163|GO:0001650|GO:0005829|GO:0016607|MINT-99472
UPF3A	EBI-521530	protein	MI:0326	Q9H1J1	9606	human	Q9H1J1|A2A366|UPF3A|Nonsense mRNA reducing factor 3A|Q7Z6N3|UPF3|Q5T8C3|Q5T8C9|Q9BZI8|Q86YK1|Up-frameshift suppressor 3 homolog A|RENT3A	cytosol|nucleus|nucleocytoplasmic transporter activity|RNA binding|mRNA transport|nuclear-transcribed mRNA catabolic process, nonsense-mediated decay|positive regulation of translation|Nonsense-mediated decay UPF3|telomeric DNA binding|cytoplasm|intracellular membrane-bounded organelle	GO:0005829|GO:0005634|GO:0005487|GO:0003723|GO:0051028|GO:0000184|GO:0045727|NP_075387.1|NP_542418.1|IPR005120|2L08|ENST00000351487|ENST00000375299|IPR035979|GO:0042162|GO:0005737|ENSG00000169062|ENSP00000329592|ENSP00000364448|GO:0043231|R-HSA-975957|IPR034978|DIP-31146N|MINT-1417517
SFPQ	EBI-355453	protein	MI:0326	P23246	9606	human	100 kDa DNA-pairing protein|SFPQ|PSF|DNA-binding p52/p100 complex, 100 kDa subunit|P30808|Polypyrimidine tract-binding protein-associated-splicing factor|P23246|Q5SZ71	transcription regulatory region sequence-specific DNA binding|nucleus|negative regulation of circadian rhythm|negative regulation of transcription, DNA-templated|histone H3 deacetylation|nuclear matrix|paraspeckles|alternative mRNA splicing, via spliceosome|transcription, DNA-templated|NOPS|RNA recognition motif, RNP-1|positive regulation of sister chromatid cohesion|DNA binding|protein homodimer…	GO:0000976|GO:0005634|GO:0042754|GO:0045892|GO:0070932|GO:0016363|GO:0042382|GO:0000380|GO:0006351|NP_005057.1|IPR012975|IPR000504|GO:0045876|GO:0003677|GO:0042803|GO:0045944|GO:0001047|GO:0042752|GO:0048511|GO:0005737|GO:0000122|XP_005271169.1|XP_005271170.1|XP_005271172.1|GO:0005654|GO:0006397|GO:0008380|ENST00000357214|ENSG00000116560|ENSP00000349748|GO:0000785|GO:0042826|GO:0044212|GO:1902177…
THOC2	EBI-1755078|EBI-2802903	protein	MI:0326	Q8NI27	9606	human	Q6IN92|Q5JZ12|Q8NI27|CXorf3|A6NM50|Q9H8I6|THOC2|hTREX120	pol|THO complex part of transcription export complex|viral mRNA export from host cell nucleus|RNA splicing|nucleoplasm|termination of RNA polymerase II transcription|RNA export from nucleus|mRNA 3'-end processing|transcription export complex|THO complex|mRNA export from nucleus|generation of neurons|nuclear speck|neuron development|mRNA binding|cell morphogenesis|blastocyst development|regulation…	GO:0016973|GO:0000445|GO:0046784|GO:0008380|NP_001075019.1|IPR021418|IPR021726|ENSG00000125676|GO:0005654|GO:0006369|GO:0006405|GO:0031124|R-HSA-109688|R-HSA-159236|R-HSA-72187|GO:0000346|GO:0000347|GO:0006406|ENST00000245838|ENST00000355725|GO:0048699|ENSP00000245838|ENSP00000347959|ENSP00000480478|ENST00000618150|GO:0016607|IPR032302|GO:0048666|GO:0003729|MINT-2811626|GO:0000902|GO:0001824|GO:0…
TARDBP	EBI-2821405|EBI-372899	protein	MI:0326	Q13148	9606	human	Q13148|TDP43|A4GUK5|A4GUK4|A4GUK6|Q53H27|B4DJ45|Q96DJ0|Q6FI92|E2PU12|TARDBP|B2R629	nucleus|double-stranded DNA binding|mRNA 3'-UTR binding|DNA binding transcription factor activity|3'-UTR-mediated mRNA stabilization|mRNA processing|negative regulation by host of viral transcription|RNA splicing|transcription from RNA polymerase II promoter|RNA recognition motif, RNP-1|RNA binding|identical protein binding|negative regulation of protein phosphorylation|negative regulation of gen…	4BS2|GO:0005634|GO:0003690|GO:0003730|GO:0003700|GO:0070935|GO:0006397|GO:0043922|GO:0008380|GO:0006366|NP_031401.1|IPR000504|1WF0|2CQG|4IUF|4Y00|4Y0F|GO:0003723|GO:0042802|2N3X|2N4G|2N4H|ENST00000240185|ENSG00000120948|ENSP00000240185|GO:0001933|GO:0010629|GO:0051726|GO:0071765|2N2C|GO:0005654|2N4P|GO:0001205|GO:0005726|GO:0005737|GO:0016607|GO:0032024|GO:0034976|GO:0035061|XP_016856352.1|XP_016…
VIRMA	EBI-2819293	protein	MI:0326	Q69YN4	9606	human	Q9P2B8|Q69YN4|MSTP054|VIRMA|Q9UFW1|Q8IXH4|Q9NWR3|Q9H9C9|Q6NT78|Q2M1N0|Q9BTH4|Q6AHX9|KIAA1429|Q7Z6C7	mRNA processing|RNA splicing|Armadillo-type fold|Armadillo-like helical|RNA binding|cytosol|nuclear body|nuclear speck|mRNA methylation|nucleoplasm	ENST00000297591|ENST00000421249|GO:0006397|GO:0008380|NP_056311.2|NP_892121.1|IPR026736|IPR016024|IPR011989|ENSG00000164944|ENSP00000297591|ENSP00000398390|GO:0003723|GO:0005829|GO:0016604|GO:0016607|GO:0080009|GO:0005654|IPR031801|MINT-3297048
SRSF11	EBI-1051785	protein	MI:0326	Q05519	9606	human	Q5T758|Q05519|Splicing factor, arginine/serine-rich 11|Q8IWE6|SFRS11|Arginine-rich 54 kDa nuclear protein|SRSF11	nucleoplasm|mRNA 3'-end processing|mRNA export from nucleus|mRNA splicing, via spliceosome|termination of RNA polymerase II transcription|RNA recognition motif, RNP-1|nucleus|mRNA processing|RNA splicing|RNA export from nucleus|RNA binding|nuclear speck	GO:0005654|GO:0031124|GO:0006406|GO:0000398|GO:0006369|NP_004759.1|IPR000504|ENST00000370950|ENST00000370951|NP_001177916.1|XP_011540729.1|GO:0005634|GO:0006397|GO:0008380|GO:0006405|ENSG00000116754|ENSP00000359988|ENSP00000359989|R-HSA-109688|R-HSA-159236|R-HSA-72163|R-HSA-72187|IPR034447|XP_016858301.1|XP_016858302.1|GO:0003723|GO:0016607|MINT-4655237|IPR035979
PCBP2	EBI-945799|EBI-2555278|EBI-9640573	protein	MI:0326	Q15366	9606	human	A8K7X6|I6L8F9|Q32Q82|Heterogeneous nuclear ribonucleoprotein E2|G3V0E8|Q6IPF4|Q68Y55|Alpha-CP2|F8VYL7|B4DXP5|PCBP2|Q6PKG5|Q15366|Q59HD4	cytosol|nucleoplasm|intracellular ribonucleoprotein complex|RNA binding|innate immune response|negative regulation of defense response to virus|negative regulation of type I interferon production|mRNA splicing, via spliceosome|proteasome-mediated ubiquitin-dependent protein catabolic process|K Homology|K Homology, type 1|focal adhesion|defense response to virus|membrane|viral RNA genome replicati…	ENST00000359282|ENST00000359462|ENST00000437231|ENST00000439930|ENST00000447282|ENST00000455667|ENST00000546463|ENST00000548933|ENST00000552296|GO:0005829|GO:0005654|GO:0030529|GO:0003723|GO:0045087|GO:0050687|GO:0032480|GO:0000398|GO:0043161|NP_001122383.1|NP_114366.1|IPR004087|IPR004088|2AXY|2JZX|2P2R|2PQU|2PY9|GO:0005925|NP_005007.2|NP_001092090.1|NP_001122384.1|NP_001122385.1|NP_001122386.1|G…
DHX38	EBI-1043041	protein	MI:0326	Q92620	9606	human	DEAH box protein 38|DDX38|ATP-dependent RNA helicase DHX38|Q96HN7|KIAA0224|O75212|Q92620|B4DVG8|DHX38|D3DWS7|PRP16	membrane|catalytic step 2 spliceosome|nucleoplasm|ATP binding|mRNA 3'-end processing|mRNA export from nucleus|mRNA splicing, via spliceosome|termination of RNA polymerase II transcription|DEAD-like helicase, N-terminal|DNA/RNA helicase, DEAD/DEAH box type, N-terminal|DNA/RNA helicase, ATP-dependent, DEAH-box type, conserved site|Region of unknown function DUF1605|Helicase-associated region|DNA/RN…	GO:0016020|GO:0071013|GO:0005654|GO:0005524|GO:0031124|GO:0006406|GO:0000398|GO:0006369|NP_054722.2|IPR014001|IPR011545|IPR002464|IPR011709|IPR007502|IPR001650|IPR027417|GO:0005737|GO:0006405|GO:0005634|ENST00000268482|ENSG00000140829|ENSP00000268482|GO:0004004|R-HSA-109688|R-HSA-159236|R-HSA-72163|R-HSA-72187|XP_011521786.1|XP_011521787.1|GO:0003723|MINT-2813093
THOC1	EBI-1765605	protein	MI:0326	Q96FV9	9606	human	B2RBP6|Nuclear matrix protein p84|Q15219|hTREX84|HPR1|THOC1|Q64I73|Q96FV9|Q64I72	RNA export from nucleus|replication fork processing|positive regulation of DNA-templated transcription, elongation|negative regulation of isotype switching to IgA isotypes|negative regulation of DNA damage checkpoint|cytoplasm|THO complex part of transcription export complex|DNA binding|RNA binding|apoptotic process|viral mRNA export from host cell nucleus|RNA splicing|signal transduction|Death|D…	GO:0006405|GO:0031297|GO:0032786|GO:0048297|GO:2000002|GO:0005737|GO:0000445|GO:0003677|GO:0003723|GO:0006915|GO:0046784|GO:0008380|GO:0007165|NP_005122.2|IPR000488|IPR011029|IPR021861|1WXP|GO:0045171|GO:0006396|GO:0006369|GO:0000018|GO:0000346|GO:0000347|GO:0005634|GO:0006406|GO:0032784|GO:0005829|ENST00000261600|ENSG00000079134|ENSP00000261600|GO:0016363|GO:0016607|GO:0005654|GO:0031124|R-HSA-1…
RBM15B	EBI-726721	protein	MI:0326	Q8NDT2	9606	human	OTT3|Q9BV96|RBM15B|Q6QE19|RNA-binding motif protein 15B|Q8NDT2|One-twenty two protein 3|A4QPG7	nucleoplasm|RNA binding|regulation of alternative mRNA splicing, via spliceosome|regulation of transcription, DNA-templated|transcription, DNA-templated|RNA recognition motif, RNP-1|Spen Paralogue and Orthologue C-terminal-like|Spen paralogue and orthologue C-terminal|Spen paralogue and orthologue C-terminal, metazoa|viral process|mRNA processing|RNA splicing|nucleic acid binding	ENST00000563281|IPR034475|IPR034535|IPR034536|GO:0005654|GO:0003723|GO:0000381|GO:0006355|GO:0006351|NP_037418.3|IPR000504|IPR016194|IPR012921|IPR010912|GO:0016032|GO:0006397|GO:0008380|ENSG00000259956|ENSP00000454545|GO:0003676|IPR035979
RBM8A	EBI-447231	protein	MI:0326	Q9Y5S9	9606	human	RBM8A|Q6FHD1|Q9GZX8|RNA-binding motif protein 8A|Q9Y5S9|B3KQI9|Binder of OVCA1-1|Q6IQ40|RNA-binding protein Y14|RBM8|MDS014|Q9NZI4|HSPC114|Ribonucleoprotein RBM8A	nucleoplasm|RNA binding motif protein 8|RNA recognition motif, RNP-1|catalytic step 2 spliceosome|cytosol|exon-exon junction complex|mRNA binding|mRNA 3'-end processing|mRNA export from nucleus|mRNA splicing, via spliceosome|nuclear-transcribed mRNA catabolic process, nonsense-mediated decay|regulation of translation|termination of RNA polymerase II transcription|regulation of alternative mRNA sp…	ENSP00000488265|ENST00000632555|ENST00000369307|GO:0005654|IPR008111|IPR000504|GO:0071013|GO:0005829|GO:0035145|GO:0003729|GO:0031124|GO:0006406|GO:0000398|GO:0000184|GO:0006417|GO:0006369|NP_005096.1|1P27|2HYI|2J0Q|2J0S|2XB2|3EX7|GO:0000381|GO:0003723|GO:0005634|GO:0005737|GO:0006405|ENSP00000358313|R-HSA-159236|R-HSA-72163|R-HSA-72187|R-HSA-975957|R-HSA-109688|ENSG00000265241|ENSP00000463058|EN…
ZCCHC8	EBI-1263058	protein	MI:0326	Q6NZY4	9606	human	Q7L2P6|ZCCHC8|Q8N2K5|Q96SK7|Q6NZY4|Q9NSS2|Q9NSS3|TRAMP-like complex RNA-binding factor ZCCHC8	catalytic step 2 spliceosome|zinc ion binding|mRNA splicing, via spliceosome|PSP, proline-rich|Zinc finger, CCHC-type|RNA binding|nuclear body|nucleoplasm|nucleus	MINT-1187494|ENST00000536306|ENST00000543897|GO:0071013|GO:0008270|GO:0000398|NP_060082.2|IPR006568|IPR001878|GO:0003723|GO:0016604|ENSG00000033030|ENSP00000438993|ENSP00000441423|5LXR|5LXY|GO:0005654|ENSP00000488055|ENST00000633063|GO:0005634|IPR036875
NOVA1	EBI-726123	protein	MI:0326	P51513	9606	human	D3DS82|A8K4Q7|NOVA1|Onconeural ventral antigen 1|Q6B004|Neuro-oncological ventral antigen 1|Paraneoplastic Ri antigen|P51513|A8K0S4|D3DS81|Ventral neuron-specific protein 1	nucleolus|intracellular membrane-bounded organelle|nucleus|RNA binding|locomotory behavior|RNA splicing|chemical synaptic transmission|K Homology|K Homology, type 1|mRNA splicing, via spliceosome|mRNA binding|RNA processing|regulation of RNA metabolic process	ENSG00000139910|ENSP00000342387|ENSP00000438875|ENSP00000447391|ENST00000344429|ENST00000465357|ENST00000539517|GO:0005730|GO:0043231|GO:0005634|GO:0003723|GO:0007626|GO:0008380|GO:0007268|NP_002506.2|NP_006480.2|NP_006482.1|IPR004087|IPR004088|1DT4|2ANN|2ANR|GO:0000398|GO:0003729|IPR033086|GO:0006396|GO:0051252|MINT-1381951|IPR036612
SNRNP35	EBI-6657950	protein	MI:0326	Q16560	9606	human	Protein HM-1|U1SNRNPBP|A8K262|SNRNP35|Q16560|HM1|Q5XKN9|U1 snRNP-binding protein homolog	nucleoplasm|U12-type spliceosomal complex|RNA splicing|RNA recognition motif, RNP-1|nucleus|nucleolus|commitment complex|mRNA splicing, via spliceosome|mRNA binding|snRNA binding|precatalytic spliceosome	XP_016874213.1|ENST00000526639|ENST00000350887|ENST00000412157|GO:0005654|R-HSA-72165|GO:0005689|GO:0008380|IPR000504|NP_073208.1|NP_851030.1|GO:0005634|XP_006719267.1|ENSG00000184209|ENSP00000340774|ENSP00000403310|ENSP00000432595|GO:0005730|GO:0000243|GO:0000398|GO:0003729|GO:0017069|GO:0071011|IPR034146|MINT-8247502|IPR035979
RBM10	EBI-721525|EBI-739959|EBI-1642096	protein	MI:0326	P98175	9606	human	P98175|GPATCH9|Q14136|C4AM81|G patch domain-containing protein 9|Q9BTX0|Q5JRR2|KIAA0122|DXS8237E|RNA-binding motif protein 10|Q9BTE4|RNA-binding protein S1-1|GPATC9|Q9NTB1|RBM10	nucleus|Zinc finger, C2H2-type/integrase, DNA-binding|mRNA processing|RNA splicing|D111/G-patch|RNA recognition motif, RNP-1|Zinc finger, RanBP2-type|regulation of alternative mRNA splicing, via spliceosome|regulation of apoptotic process|protein complex binding|RNA binding|nuclear speck|identical protein binding|metal ion binding|miRNA binding	GO:0005634|IPR034992|MINT-2864879|IPR013087|GO:0006397|GO:0008380|NP_001191395.1|NP_001191396.1|NP_005667.2|NP_690595.1|IPR000467|IPR000504|IPR001876|ENST00000345781|ENST00000377604|2MXV|2MXW|ENSP00000486115|ENST00000628161|2LXI|GO:0000381|GO:0042981|2M2B|GO:0032403|IPR033095|ENSG00000182872|ENSP00000329659|ENSP00000366829|GO:0003723|GO:0016607|GO:0042802|IPR035618|GO:0046872|GO:0035198|IPR035979…
POLR2D	EBI-394737	protein	MI:0326	O15514	9606	human	RNA polymerase II 16 kDa subunit|Q52LT4|POLR2D|DNA-directed RNA polymerase II subunit D|O15514	DNA-directed RNA polymerase II, core complex|DNA-directed 5'-3' RNA polymerase activity|nucleotide binding|7-methylguanosine mRNA capping|mRNA splicing, via spliceosome|positive regulation of viral transcription|transcription elongation from RNA polymerase II promoter|transcription initiation from RNA polymerase II promoter|transcription-coupled nucleotide-excision repair|HRDC-like|RNA polymerase…	GO:0005665|GO:0003899|GO:0000166|GO:0006370|GO:0000398|GO:0050434|GO:0006368|GO:0006367|GO:0006283|NP_004796.1|IPR010997|IPR005574|IPR006590|2C35|GO:0008543|GO:0042795|5IY6|5IY7|5IY8|5IY9|5IYA|5IYB|5IYC|5IYD|R-HSA-6796648|R-HSA-6803529|R-HSA-6807505|R-HSA-8851708|GO:0005634|GO:0005654|GO:0006366|GO:0000288|GO:0000932|GO:0031369|GO:0031990|GO:0034402|GO:0045948|ENST00000272645|ENSG00000144231|ENSP…
POLR2L	EBI-359527	protein	MI:0326	P62875	9606	human	Q6FHX3|RNA polymerase II 7.6 kDa subunit|DNA-directed RNA polymerase III subunit L|P52436|P62875|POLR2L|RPB10 homolog	fibroblast growth factor receptor signaling pathway|snRNA transcription from RNA polymerase II promoter|DNA-directed RNA polymerase II, core complex|DNA binding|DNA-directed 5'-3' RNA polymerase activity|zinc ion binding|7-methylguanosine mRNA capping|mRNA splicing, via spliceosome|positive regulation of viral transcription|regulation of transcription from RNA polymerase I promoter|transcription …	GO:0008543|5IY6|GO:0042795|5IY7|5IY8|5IY9|5IYA|5IYB|5IYC|5IYD|R-HSA-6796648|R-HSA-6803529|R-HSA-6807505|R-HSA-8851708|ENSG00000177700|ENSP00000324124|ENSP00000432807|GO:0005665|GO:0003677|GO:0003899|GO:0008270|GO:0006370|GO:0000398|GO:0050434|GO:0006356|GO:0006368|GO:0006367|GO:0006283|NP_066951.1|IPR000268|IPR023580|IPR020789|GO:0005666|GO:0005736|GO:0005829|GO:0032481|GO:0005634|GO:0005654|GO:0…
PHF5A	EBI-2555365	protein	MI:0326	Q7RTV0	9606	human	Q9UH06|PHF5A|Q7RTV0|Splicing factor 3B-associated 14 kDa protein	nuclear speck|U12-type spliceosomal complex|U2 snRNP|DNA binding|DNA binding transcription factor activity|mRNA splicing, via spliceosome|positive regulation of transcription, DNA-templated|PHF5-like|transcription, DNA-templated|nucleoplasm|nuclear matrix|RNA binding|precatalytic spliceosome|catalytic step 2 spliceosome	GO:0016607|GO:0005689|GO:0005686|GO:0003677|GO:0003700|GO:0000398|GO:0045893|NP_116147.1|IPR005345|GO:0006351|GO:0005654|GO:0016363|ENST00000216252|ENSG00000100410|ENSP00000216252|GO:0003723|GO:0071011|GO:0071013|R-HSA-72163|5SYB|5IFE|MINT-3033866|5O9Z
DAZAP1	EBI-2133162	protein	MI:0326	Q96EP5	9606	human	DAZAP1|Q9NRR9|Deleted in azoospermia-associated protein 1|Q96EP5|Q96MJ3	positive regulation of mRNA splicing, via spliceosome|RNA binding|cell differentiation|spermatogenesis|RNA recognition motif, RNP-1|maternal placenta development|cell proliferation|RNA stem-loop binding|cytosol|nucleoplasm	GO:0048026|MINT-3052538|GO:0003723|GO:0030154|GO:0007283|NP_061832.2|NP_733829.1|IPR000504|2DGS|2DH8|IPR034131|IPR034134|GO:0001893|GO:0008283|GO:0035613|ENST00000233078|ENST00000336761|GO:0005829|ENSG00000071626|ENSP00000233078|ENSP00000337132|GO:0005654|IPR035979
SRRM1	EBI-1055880	protein	MI:0326	Q8IYB3	9606	human	Q5VVN4|SR-related nuclear matrix protein of 160 kDa|Ser/Arg-related nuclear matrix protein|SRM160|O60585|Q8IYB3|SRRM1	catalytic step 2 spliceosome|cytosol|DNA binding|mRNA 3'-end processing|mRNA export from nucleus|mRNA splicing, via spliceosome|termination of RNA polymerase II transcription|Splicing factor PWI|nucleoplasm|RNA splicing, via transesterification reactions|nucleus|RNA splicing|RNA export from nucleus|nuclear matrix|nuclear speck|RNA binding	NP_001290377.1|NP_001290378.1|GO:0071013|GO:0005829|GO:0003677|GO:0031124|GO:0006406|GO:0000398|GO:0006369|NP_005830.2|IPR002483|1MP1|R-HSA-109688|R-HSA-159236|R-HSA-72163|R-HSA-72187|GO:0005654|GO:0000375|GO:0005634|GO:0008380|GO:0006405|ENST00000323848|ENSG00000133226|ENSP00000326261|GO:0016363|GO:0016607|GO:0003723|MINT-1683977|IPR036483
TXNL4A	EBI-746539	protein	MI:0326	P83876	9606	human	Thioredoxin-like U5 snRNP protein U5-15kD|Spliceosomal U5 snRNP-specific 15 kDa protein|DIM1 protein homolog|DIM1|TXNL4|P83876|TXNL4A|O14834|B2RC18	nucleoplasm|spliceosomal complex|spliceosomal complex assembly|mRNA splicing factor, thioredoxin-like U5 snRNP|RNA splicing, via transesterification reactions|mRNA splicing, via spliceosome|cell division|U5 snRNP|U4/U6 x U5 tri-snRNP complex|nucleus|cytosol|nuclear membrane|cell cycle	4BWQ|4BWS|4CDO|ENST00000269601|GO:0005654|GO:0005681|GO:0000245|NP_006692.1|IPR004123|1PQN|1QGV|1SYX|3JCR|GO:0000375|GO:0000398|ENSG00000141759|ENSP00000269601|GO:0051301|R-HSA-72163|R-HSA-72165|GO:0005682|GO:0046540|NP_001290400.1|NP_001292486.1|NP_001292492.1|NP_001292493.1|GO:0005634|GO:0005829|GO:0031965|GO:0007049|MINT-1783239|IPR036249|5O9Z
ZRANB2	EBI-1166395|EBI-1051583|EBI-1642120|EBI-1163882	protein	MI:0326	O95218	9606	human	ZNF265|D3DQ75|Q53GS3|Q9UP63|ZRANB2|O95218|ZIS|Q8IXN6|Q5VV34|Q5VV33|Zinc finger, splicing|Zinc finger protein 265|Q59F92	nucleus|RNA binding|DNA binding transcription factor activity|mRNA processing|RNA splicing|Uncharacterised conserved protein UCP037956, zinc finger Ran-binding|Zinc finger, RanBP2-type|nucleoplasm|metal ion binding	GO:0005634|GO:0003723|GO:0003700|GO:0006397|GO:0008380|NP_005446.2|NP_976225.1|IPR017337|IPR001876|1N0Z|2K1P|3G9Y|ENST00000254821|ENST00000370920|ENSG00000132485|ENSP00000254821|ENSP00000359958|ENSP00000482026|ENST00000611683|GO:0005654|GO:0046872|IPR036443
XAB2	EBI-295232	protein	MI:0326	Q9HCS7	9606	human	XPA-binding protein 2|Q96IW0|Q9ULP3|PP3898|KIAA1177|Q8TET6|Protein HCNP|XAB2|SYF1|Q9HCS7|Q9NRG6|HCNP|Q96HB0	generation of catalytic spliceosome for first transesterification step|Prp19 complex|prespliceosome|catalytic step 1 spliceosome|post-mRNA release spliceosomal complex|blastocyst development|catalytic step 2 spliceosome|nucleoplasm|mRNA splicing, via spliceosome|transcription, DNA-templated|transcription-coupled nucleotide-excision repair|RNA-processing protein, HAT helix|Tetratricopeptide region…	GO:0000349|GO:0000974|GO:0071010|GO:0071012|GO:0071014|GO:0001824|GO:0071013|GO:0005654|GO:0000398|GO:0006351|GO:0006283|NP_064581.2|IPR003107|IPR013026|IPR011990|IPR019734|GO:0016020|GO:0005634|R-HSA-6781823|R-HSA-6781827|R-HSA-6782135|R-HSA-6782210|ENSG00000076924|ENSP00000351137|ENST00000358368|GO:0021987|5MQF|R-HSA-72163|DIP-31646N|MINT-1475513|5XJC
ISY1	EBI-2557660	protein	MI:0326	Q9ULR0	9606	human	ISY1|Q9BT05|Q96IL2|KIAA1160|Q9ULR0	catalytic step 2 spliceosome|mRNA splicing, via spliceosome|Isy1-like splicing|RNA binding|generation of catalytic spliceosome for second transesterification step|mRNA 3'-splice site recognition|Prp19 complex|catalytic step 1 spliceosome|post-mRNA release spliceosomal complex|post-spliceosomal complex|nucleoplasm|transcription-coupled nucleotide-excision repair	GO:0071013|GO:0000398|NP_001186398.1|NP_001191819.1|NP_065752.1|IPR009360|ENST00000273541|ENST00000393295|ENSG00000240682|ENSP00000273541|ENSP00000376973|GO:0003723|GO:0000350|GO:0000389|GO:0000974|GO:0071012|GO:0071014|GO:0071020|GO:0005654|GO:0006283|R-HSA-6781823|R-HSA-6781827|R-HSA-6782135|R-HSA-6782210|R-HSA-72163|DIP-56636N|MINT-3082306|IPR037200
HNRNPF	EBI-352986	protein	MI:0326	P52597	9606	human	P52597|Q96AU2|HNRNPF|HNRPF|Q5T0N2|B3KM84|Nucleolin-like protein mcs94-1	catalytic step 2 spliceosome|nucleoplasm|single-stranded RNA binding|mRNA splicing, via spliceosome|regulation of RNA splicing|RNA recognition motif, RNP-1|Zinc finger, CHHC-type|RNA binding|nucleus|RNA processing|fibroblast growth factor receptor signaling pathway|membrane|TBP-class protein binding|cytosol|plasma membrane|interleukin-12-mediated signaling pathway|RNA metabolic process	ENST00000337970|ENST00000356053|ENST00000357065|ENST00000443950|ENST00000544000|GO:0071013|GO:0005654|GO:0003727|GO:0000398|GO:0043484|NP_001091674.1|NP_001091675.1|NP_001091676.1|NP_001091677.1|NP_001091678.1|NP_004957.1|ENSG00000169813|IPR000504|IPR012996|2HGL|2HGM|2HGN|2KFY|2KG0|2KG1|ENSP00000338477|ENSP00000348345|ENSP00000349573|ENSP00000400433|ENSP00000438061|3TFY|GO:0003723|GO:0005634|GO:0…
SNRPA	EBI-607085	protein	MI:0326	P09012	9606	human	P09012|SNRPA	U1 snRNA binding|snRNA stem-loop binding|U1 snRNP|RNA binding|RNA recognition motif, RNP-1|nucleoplasm|spliceosomal complex|mRNA splicing, via spliceosome|regulation of mRNA polyadenylation|U1 snRNP binding|identical protein binding	GO:0030619|GO:0035614|5FJ4|3UCU|3UCZ|3UD3|3UD4|GO:0005685|GO:0003723|1U6B|1URN|1VBX|1VBY|1VBZ|1VC0|1VC5|1VC6|1ZZN|2A3J|2NZ4|2OIH|2OJ3|2U1A|3BO2|3BO3|3BO4|3CUL|3CUN|3EGZ|3G8S|3G8T|3G96|3G9C|3HHN|3IIN|3IRW|3IWN|3K0J|3L3C|3MUM|3MUR|3MUT|3MUV|3MXH|3P49|3PGW|3R1H|3R1L|3UTR|NP_004587.1|IPR000504|GO:0005654|GO:0005681|GO:0000398|1AUD|1DRZ|1DZ5|1FHT|1M5K|1M5O|1M5P|1M5V|1NU4|1OIA|1SJ3|1SJ4|1SJF|4C4W|ENST0…
POLR2G	EBI-347928	protein	MI:0326	P62487	9606	human	P52433|P62487|Q2M1Z4|DNA-directed RNA polymerase II subunit G|RPB7|B2R5C0|POLR2G|RNA polymerase II 19 kDa subunit	S1, RNA binding|RNA polymerase Rpb7, N-terminal|DNA-directed RNA polymerase II, core complex|DNA-directed 5'-3' RNA polymerase activity|7-methylguanosine mRNA capping|mRNA splicing, via spliceosome|positive regulation of viral transcription|transcription elongation from RNA polymerase II promoter|transcription initiation from RNA polymerase II promoter|transcription-coupled nucleotide-excision re…	R-HSA-6781823|R-HSA-6781827|R-HSA-6782135|R-HSA-6782210|IPR003029|IPR022967|IPR005576|2C35|GO:0005665|GO:0003899|GO:0006370|GO:0000398|GO:0050434|GO:0006368|GO:0006367|GO:0006283|NP_002687.1|IPR012340|5IYC|GO:0006351|GO:0016070|GO:0060964|GO:0006915|GO:0000291|GO:0000932|GO:0003697|GO:0003727|GO:0005634|GO:0005654|GO:0006366|GO:0031369|GO:0045948|GO:0060213|ENST00000301788|R-HSA-168325|R-HSA-1123…
CSTF3	EBI-1056775	protein	MI:0326	Q12996	9606	human	Q96QD6|E9PB40|Q12996|CSTF3|CF-1 77 kDa subunit|A8K471|D3DR04|Q96QK4|Q96FQ8|Cleavage stimulation factor 77 kDa subunit|Q32P22	nucleoplasm|mRNA cleavage|mRNA polyadenylation|mRNA splicing, via spliceosome|termination of RNA polymerase II transcription|RNA-processing protein, HAT helix|Suppressor of forked|nucleus|mRNA 3'-end processing|mRNA binding|Tetratricopeptide-like helical|RNA binding	ENST00000323959|ENST00000431742|ENST00000438862|GO:0005654|GO:0006379|GO:0006378|GO:0000398|GO:0006369|NP_001317.1|IPR003107|IPR008847|NP_001028677.1|NP_001028678.1|GO:0005634|GO:0031124|R-HSA-109688|R-HSA-72163|R-HSA-72187|R-HSA-77595|ENSG00000176102|ENSP00000315791|ENSP00000388711|ENSP00000393064|GO:0003729|IPR011990|GO:0003723|DIP-48674N|MINT-4654440
POLR2F	EBI-395180	protein	MI:0326	P61218	9606	human	RPC15|DNA-directed RNA polymerase II subunit F|P41584|Q6IAY3|RPB6 homolog|RPABC14.4|POLR2F|P61218|POLRF|DNA-directed RNA polymerases I, II, and III 14.4 kDa polypeptide	DNA-directed RNA polymerase II, core complex|DNA binding|DNA-directed 5'-3' RNA polymerase activity|7-methylguanosine mRNA capping|mRNA splicing, via spliceosome|positive regulation of viral transcription|transcription elongation from RNA polymerase II promoter|transcription initiation from RNA polymerase II promoter|transcription-coupled nucleotide-excision repair|DNA-directed RNA polymerase, 14…	IPR028363|IPR036161|GO:0005665|GO:0003677|GO:0003899|GO:0006370|GO:0000398|GO:0050434|GO:0006368|GO:0006367|GO:0006283|NP_068809.1|IPR020708|IPR006111|IPR006110|IPR012293|1QKL|GO:0005829|GO:0032481|GO:0005666|GO:0005736|GO:0008543|GO:0042795|5IY6|5IY7|5IY8|5IY9|5IYA|5IYB|5IYC|5IYD|R-HSA-6796648|R-HSA-6803529|R-HSA-6807505|R-HSA-8851708|GO:0005634|GO:0005654|GO:0006366|GO:0006383|ENST00000442738|E…
POLR2I	EBI-395202	protein	MI:0326	P36954	9606	human	DNA-directed RNA polymerase II subunit I|Q6NW05|RNA polymerase II 14.5 kDa subunit|POLR2I|B2R5J2|P36954	DNA-directed RNA polymerase II, core complex|DNA-directed 5'-3' RNA polymerase activity|zinc ion binding|7-methylguanosine mRNA capping|mRNA splicing, via spliceosome|positive regulation of viral transcription|transcription initiation from RNA polymerase II promoter|transcription-coupled nucleotide-excision repair|DNA-directed RNA polymerase, M/15 kDa subunit|DNA-directed RNA polymerase, subunit …	GO:0005665|GO:0003899|GO:0008270|GO:0006370|GO:0000398|GO:0050434|GO:0006367|GO:0006283|NP_006224.1|IPR019761|IPR001529|IPR012164|IPR001222|GO:0003676|GO:0008543|GO:0042795|5IY6|5IY7|5IY8|5IY9|5IYA|5IYB|5IYC|5IYD|R-HSA-6796648|R-HSA-6803529|R-HSA-6807505|R-HSA-8851708|GO:0005634|GO:0005654|GO:0006366|GO:0006368|ENST00000221859|ENSG00000105258|ENSP00000221859|R-HSA-112382|R-HSA-113418|R-HSA-167152…
PNN	EBI-681904	protein	MI:0326	Q9H307	9606	human	140 kDa nuclear and cell adhesion-related phosphoprotein|DRS|Q9H307|Q9UQR9|MEMA|SR-like protein|Melanoma metastasis clone A protein|Q6P5X4|O60899|PNN|B4DZX8|Nuclear protein SDK3|Q9UHZ9|Q7KYL1|Q53EM7|Desmosome-associated protein|Q99738|Domain-rich serine protein	RNA binding|catalytic step 2 spliceosome|intermediate filament|nuclear speck|plasma membrane|DNA binding|structural molecule activity|cell adhesion|mRNA splicing, via spliceosome|regulation of transcription, DNA-templated|transcription, DNA-templated|Pinin/SDK/memA protein|Pinin/SDK|cell-cell junction|membrane|desmosome	GO:0003723|ENST00000216832|GO:0071013|GO:0005882|GO:0016607|GO:0005886|GO:0003677|GO:0005198|GO:0007155|GO:0000398|GO:0006355|GO:0006351|NP_002678.2|IPR006786|IPR006787|GO:0005911|GO:0016020|ENSG00000100941|ENSP00000216832|GO:0030057|DIP-32950N|MINT-1683388
DDX23	EBI-2557638|EBI-540096	protein	MI:0326	Q9BUQ8	9606	human	O43188|B2R600|PRP28 homolog|B4DH15|DEAD box protein 23|DDX23|100 kDa U5 snRNP-specific protein|Q9BUQ8|U5-100kD	catalytic step 2 spliceosome|nucleoplasm|U5 snRNP|ATP binding|ATP-dependent RNA helicase activity|cis assembly of pre-catalytic spliceosome|DEAD-like helicase, N-terminal|DNA/RNA helicase, DEAD/DEAH box type, N-terminal|DNA/RNA helicase, C-terminal|RNA helicase, ATP-dependent, DEAD-box, conserved site|RNA helicase, DEAD-box type, Q motif|extracellular exosome|RNA splicing, via transesterification…	GO:0071013|GO:0005654|GO:0005682|GO:0005524|GO:0004004|GO:0000354|NP_004809.2|IPR014001|IPR011545|IPR001650|IPR000629|IPR014014|IPR027417|GO:0070062|GO:0000375|GO:0000398|GO:0005634|GO:0008380|ENST00000308025|4NHO|ENSG00000174243|ENSP00000310723|3JCR|GO:0010501|ENSP00000446770|ENST00000547135|GO:0005730|R-HSA-72163|R-HSA-72165|GO:0003723|DIP-34974N|MINT-1572793|GO:0005737
UPF3B	EBI-372780	protein	MI:0326	Q9BZI7	9606	human	Q0VAK8|UPF3X|D3DWI3|Q9BZI7|D3DWI4|RENT3B|Up-frameshift suppressor 3 homolog B|UPF3B|Q9H1J0|Nonsense mRNA reducing factor 3B|Up-frameshift suppressor 3 homolog on chromosome X	cytosol|exon-exon junction complex|nucleoplasm|mRNA binding|nucleocytoplasmic transporter activity|mRNA 3'-end processing|mRNA export from nucleus|mRNA splicing, via spliceosome|nuclear-transcribed mRNA catabolic process, nonsense-mediated decay|positive regulation of translation|termination of RNA polymerase II transcription|Nonsense-mediated decay UPF3|nucleus|cytoplasm|RNA export from nucleus|…	ENST00000276201|ENST00000345865|R-HSA-159236|R-HSA-109688|R-HSA-72163|GO:0005829|GO:0035145|GO:0005654|GO:0003729|GO:0005487|GO:0031124|GO:0006406|GO:0000398|GO:0000184|GO:0045727|GO:0006369|NP_075386.1|NP_542199.1|IPR005120|1UW4|2XB2|GO:0005634|GO:0005737|GO:0006405|R-HSA-72187|R-HSA-975957|ENSG00000125351|ENSP00000245418|ENSP00000276201|GO:0005730|GO:0005815|GO:0003723|IPR034979|DIP-31143N|MINT…
PTBP2	EBI-954220	protein	MI:0326	Q9UKA9	9606	human	Q969N9|PTBLP|PTBP2|Q8N0Z1|NPTB|Q9UKA9|Q8N160|Q96Q76|Neural polypyrimidine tract-binding protein|Q8NFB1|Neurally-enriched homolog of PTB|PTB-like protein|Q8NFB0|PTB	HnRNP-L/PTB/hephaestus splicing factor|RNA recognition motif, RNP-1|spinal cord development|cerebellum development|growth cone|pre-mRNA binding|neuronal cell body|negative regulation of RNA splicing|mRNA binding|spliceosomal complex|mRNA splice site selection|regulation of neural precursor cell proliferation|RNA binding	ENST00000370197|ENST00000370198|ENST00000426398|ENST00000609116|NP_067013.1|IPR006536|IPR000504|2CQ1|GO:0021510|GO:0021549|GO:0030426|GO:0036002|GO:0043025|GO:0033119|4CQ1|GO:0003729|GO:0005681|GO:0006376|GO:2000177|2MJU|ENSG00000117569|ENSP00000359216|ENSP00000359217|ENSP00000412788|ENSP00000477024|NP_001287914.1|NP_001287915.1|NP_001287916.1|NP_001287917.1|NP_001287918.1|NP_001287919.1|GO:00037…
CPSF2	EBI-1043224	protein	MI:0326	Q9P2I0	9606	human	Q9P2I0|KIAA1367|CPSF100|Q6NSJ1|Cleavage and polyadenylation specificity factor 100 kDa subunit|CPSF2|Q9H3W7|B3KME1	mRNA polyadenylation|mRNA cleavage|mRNA cleavage and polyadenylation specificity factor complex|RNA binding|mRNA 3'-end processing by stem-loop binding and cleavage|mRNA export from nucleus|mRNA splicing, via spliceosome|termination of RNA polymerase II transcription|Beta-lactamase-like|RNA-metabolising metallo-beta-lactamase|nucleoplasm|mRNA 3'-end processing|membrane	GO:0006378|GO:0006379|IPR027075|GO:0005847|GO:0003723|GO:0006398|GO:0006406|GO:0000398|GO:0006369|NP_059133.1|IPR001279|IPR022712|IPR011108|IPR025069|NP_001309201.1|GO:0005654|GO:0031124|GO:0016020|ENSG00000165934|ENSP00000298875|ENST00000298875|R-HSA-109688|R-HSA-159231|R-HSA-72163|R-HSA-72187|R-HSA-77595|DIP-42500N|MINT-1697677|IPR035639|IPR036866
HNRNPR	EBI-713419	protein	MI:0326	O43390	9606	human	Q9BV64|Q5TEH1|HNRPR|Q2L7G6|S4R3J4|HNRNPR|O43390	catalytic step 2 spliceosome|nucleoplasm|RNA binding|mRNA splicing, via spliceosome|HnRNP R and Q splicing factor|RNA recognition motif, RNP-1|spliceosomal complex|mRNA processing|intracellular ribonucleoprotein complex|endoplasmic reticulum|mRNA 3'-UTR binding|circadian rhythm|dendrite|growth cone|negative regulation of catalytic activity|axon terminus|mRNA destabilization|RNA metabolic process	GO:0071013|GO:0005654|GO:0003723|GO:0000398|NP_001095868.1|XP_005245768.1|NP_005817.1|IPR006535|IPR000504|2DK2|NP_001284549.1|ENSG00000282958|ENSP00000488941|ENSP00000488945|ENSP00000489252|ENSP00000489275|ENSP00000489371|ENST00000634263|ENST00000634634|ENST00000634713|ENST00000634766|ENST00000635150|GO:0005681|GO:0006397|GO:0030529|ENST00000302271|ENST00000374612|ENST00000374616|ENST00000427764|…
CIR1	EBI-627102	protein	MI:0326	Q86X95	9606	human	Q86X95|O95367|A8K8M4|Q12804|CIR|Q8IWI2|A6NFI6|Q4G1B9|CIR1|CBF1-interacting corepressor|Recepin|Q6PJI4	nucleus|transcription factor activity, RNA polymerase II distal enhancer sequence-specific binding|transcription corepressor activity|mRNA processing|negative regulation of transcription, DNA-templated|RNA splicing|cytoplasm|DNA binding transcription factor activity|transcription, DNA-templated|microtubule organizing center|nuclear speck|protein kinase binding|protein complex	GO:0005634|ENST00000342016|GO:0003705|GO:0003714|GO:0006397|GO:0045892|GO:0008380|NP_004873.3|IPR019339|GO:0005737|GO:0003700|GO:0006351|ENSG00000138433|ENSP00000339723|GO:0005815|GO:0016607|MINT-207899|GO:0019901|GO:0043234
PCBP1	EBI-946095	protein	MI:0326	Q15365	9606	human	Q14975|Nucleic acid-binding protein SUB2.3|Q13157|Heterogeneous nuclear ribonucleoprotein E1|PCBP1|Alpha-CP1|Q15365	cytoplasm|nucleoplasm|RNA binding|single-stranded DNA binding|mRNA splicing, via spliceosome|K Homology|K Homology, type 1|extracellular exosome|membrane|viral RNA genome replication|mRNA binding|cytosol|nuclear speck|cadherin binding|RNA polymerase II transcription factor activity, sequence-specific DNA binding|positive regulation of transcription from RNA polymerase II promoter|sequence-specifi…	1ZTG|GO:0005737|GO:0005654|GO:0003723|GO:0003697|GO:0000398|NP_006187.2|IPR004087|IPR004088|1WVN|3VKE|GO:0070062|GO:0016020|GO:0039694|ENST00000303577|ENSG00000169564|ENSP00000305556|GO:0003729|R-HSA-72163|R-HSA-72203|GO:0005829|GO:0016607|GO:0045296|GO:0000981|GO:0045944|GO:0098847|DIP-38136N|MINT-96267|GO:0016070|GO:0036464|IPR036612
HNRNPA1	EBI-2556572|EBI-352662	protein	MI:0326	P09651	9606	human	Single-strand RNA-binding protein|Q3MIB7|Helix-destabilizing protein|Q6PJZ7|HNRPA1|P09651|HNRNPA1|A8K4Z8|hnRNP core protein A1	mRNA splicing, via spliceosome|catalytic step 2 spliceosome|cytoplasm|nucleoplasm|single-stranded DNA binding|single-stranded RNA binding|mRNA transport|nuclear import|RNA export from nucleus|RNA recognition motif, RNP-1|RNA binding|spliceosomal complex|mRNA processing|intracellular ribonucleoprotein complex|nuclear export|viral process|extracellular exosome|fibroblast growth factor receptor sign…	GO:0000398|GO:0071013|GO:0005737|GO:0005654|GO:0003697|GO:0003727|GO:0051028|GO:0051170|GO:0006405|NP_002127.1|NP_112420.1|IPR000504|1HA1|1L3K|1PGZ|1PO6|1U1K|1U1L|1U1M|1U1N|1U1O|1U1P|1U1Q|1U1R|1UP1|2H4M|2UP1|2LYV|GO:0003723|GO:0005681|GO:0006397|GO:0030529|GO:0051168|GO:0016032|GO:0070062|XP_005268883.1|GO:0008543|R-HSA-6803529|ENST00000340913|ENST00000547276|ENSG00000135486|ENSP00000341826|ENSP0…
LSM4	EBI-372521	protein	MI:0326	Q9Y4Z0	9606	human	Q9Y4Z0|LSM4|Glycine-rich protein	spliceosomal complex|membrane|PH domain binding|protein complex|spliceosomal complex assembly|spliceosomal snRNP assembly|P-body|nuclear-transcribed mRNA catabolic process|U6 snRNA binding|cytoplasmic mRNA processing body assembly|spliceosomal tri-snRNP complex|cytosol|U6 snRNP|exonucleolytic nuclear-transcribed mRNA catabolic process involved in deadenylation-dependent decay|RNA splicing|Like-Sm…	GO:0005681|GO:0016020|GO:0042731|GO:0043234|GO:0000245|GO:0000387|GO:0000932|GO:0000956|GO:0017070|GO:0033962|GO:0097526|R-HSA-430039|ENSG00000130520|ENSP00000469468|GO:0005829|GO:0005688|GO:0043928|GO:0008380|NP_036453.1|IPR010920|IPR001163|IPR027141|ENST00000593829|3JCR|GO:0043005|R-HSA-72163|GO:0000398|GO:0005654|IPR034101|GO:0003723|DIP-31209N|MINT-1469332|5O9Z
HNRNPA3	EBI-1050760	protein	MI:0326	P51991	9606	human	P51991|D3DPF4|HNRNPA3|Q6URK5|Q53RW7|HNRPA3	mRNA splicing, via spliceosome|RNA recognition motif, RNP-1|catalytic step 2 spliceosome|nucleoplasm|RNA binding|mRNA binding|cytoplasm|ribonucleoprotein granule|neuron projection|mRNA transport|RNA transmembrane transporter activity|messenger ribonucleoprotein complex|intracellular ribonucleoprotein complex|nucleus|RNA metabolic process	GO:0000398|NP_919223.1|IPR000504|GO:0071013|GO:0005654|GO:0003723|GO:0003729|GO:0005737|GO:0035770|GO:0043005|GO:0051028|GO:0051033|GO:1990124|GO:0030529|GO:0005634|ENST00000392524|ENST00000435711|R-HSA-72163|R-HSA-72203|ENSP00000408487|ENST00000411529|ENSG00000170144|ENSP00000376309|ENSP00000416340|NP_001317178.1|IPR034513|IPR034516|MINT-4999802|GO:0016070|IPR035979
NCBP2	EBI-464729	protein	MI:0326	P52298	9606	human	20 kDa nuclear cap-binding protein|CBP20|P52298|Q14924|NCBP-interacting protein 1|NCBP2|PIG55|E9PAR5|Cell proliferation-inducing gene 55 protein|Q2TS50|B4DMK7|B2RE91|NCBP 20 kDa subunit	nuclear cap binding complex|mRNA cis splicing, via spliceosome|cytosol|mRNA cap binding complex|nucleoplasm|RNA 7-methylguanosine cap binding|gene silencing by RNA|histone mRNA metabolic process|mRNA 3'-end processing|7-methylguanosine mRNA capping|mRNA export from nucleus|nuclear-transcribed mRNA catabolic process, nonsense-mediated decay|positive regulation of RNA export from nucleus|regulation…	GO:0005846|GO:0045292|GO:0005829|GO:0005845|GO:0005654|GO:0000340|GO:0031047|GO:0008334|GO:0031124|GO:0006370|GO:0006406|GO:0000184|GO:0046833|GO:0006446|GO:0006408|GO:0006369|GO:0006368|NP_001036005.1|NP_031388.2|IPR000504|1H2T|1H2U|1H2V|1H6K|1N52|1N54|3FEX|3FEY|GO:0031442|GO:0098789|NP_001294965.1|IPR027157|GO:0006405|GO:0008543|GO:0042795|GO:0051168|R-HSA-6803529|R-HSA-6807505|R-HSA-8851708|GO…
TNPO3	EBI-1042571	protein	MI:0326	Q9Y5L0	9606	human	C9IZM0|IPO12|Q6NUM1|Q96G71|Importin-12|Q9Y3R2|Q96GU9|A4D1K9|Transportin-SR|Q9Y5L0|TNPO3	intracellular membrane-bounded organelle|cytoplasm|receptor activity|splicing factor protein import into nucleus|Armadillo-like helical|Armadillo-type fold|Exportin-1/Importin-beta-like|identical protein binding|nuclear localization sequence binding|protein transporter activity|nuclear membrane	GO:0043231|GO:0005737|GO:0004872|GO:0035048|NP_001177957.2|NP_036602.1|IPR011989|IPR016024|IPR013598|4C0O|4C0P|4C0Q|4OL0|ENST00000265388|ENST00000471234|ENSG00000064419|ENSP00000265388|ENSP00000418646|GO:0042802|GO:0008139|GO:0008565|GO:0031965|MINT-1194798
CDC40	EBI-2557812	protein	MI:0326	O60508	9606	human	EH-binding protein 3|O60508|Q9UPG1|CDC40|O75471|Q5SRN0|PRP17 homolog|PRPF17|B2RBC5|EHB3|Cell division cycle 40 homolog|PRP17	catalytic step 2 spliceosome|nucleoplasm|mRNA 3'-end processing|mRNA export from nucleus|mRNA splicing, via spliceosome|termination of RNA polymerase II transcription|WD40/YVTN repeat-like|WD40 repeat|spliceosomal complex|RNA splicing|RNA binding|nucleus|RNA export from nucleus	ENST00000307731|ENST00000368932|GO:0071013|GO:0005654|GO:0031124|GO:0006406|GO:0000398|GO:0006369|NP_056975.1|IPR015943|IPR001680|IPR019775|IPR017986|GO:0005681|GO:0008380|R-HSA-109688|R-HSA-159236|R-HSA-72163|R-HSA-72187|ENSG00000168438|ENSP00000304370|ENSP00000357928|GO:0003723|GO:0005634|IPR032847|GO:0006405|5MQF|MINT-3000088|IPR036322|5XJC
SCAF1	EBI-1222181	protein	MI:0326	Q9H7N4	9606	human	Q9H7N4|Q8WVA1|Q9NR59|SR-related-CTD-associated factor|SRA1|Q7Z5V7|Serine arginine-rich pre-mRNA splicing factor SR-A1|SCAF1|SR-related C-terminal domain-associated factor 1|SFRS19	nucleus|RNA binding|mRNA processing|RNA splicing|transcription from RNA polymerase II promoter|protein domain specific binding	GO:0005634|GO:0003723|GO:0006397|GO:0008380|NP_067051.2|GO:0006366|XP_005259179.1|ENST00000360565|ENSG00000126461|ENSP00000353769|GO:0019904|IPR032675|MINT-2875509
SF3B1	EBI-876542	protein	MI:0326	O75533	9606	human	Pre-mRNA-splicing factor SF3b 155 kDa subunit|SAP155|E9PCH3|Spliceosome-associated protein 155|O75533|SF3B1	nucleoplasm|RNA splicing, via transesterification reactions|nucleus|spliceosomal complex|catalytic step 2 spliceosome|U12-type spliceosomal complex|mRNA splicing, via spliceosome|Armadillo-like helical|Armadillo-type fold|Splicing factor 3B subunit 1|nuclear speck|spliceosomal complex assembly|mRNA binding|U2 snRNP|U11/U12 snRNP|U2-type prespliceosome|positive regulation of gene expression, epige…	GO:0005654|4OZ1|GO:0000375|GO:0005634|GO:0005681|5IFE|ENST00000335508|ENST00000409915|ENST00000414963|GO:0071013|GO:0005689|GO:0000398|NP_036565.2|IPR011989|IPR016024|IPR015016|2F9D|2F9J|2FHO|2PEH|3LQV|ENSG00000115524|ENSP00000335321|ENSP00000402997|ENSP00000428820|GO:0016607|R-HSA-72163|R-HSA-72165|GO:0000245|GO:0003729|GO:0005686|GO:0034693|GO:0071004|GO:0045815|R-HSA-5250924|GO:0003723|DIP-294…
CELF2	EBI-1965465|EBI-1760395|EBI-949790	protein	MI:0326	O95319	9606	human	Q9UL67|CELF2|CUG triplet repeat RNA-binding protein 2|NAPOR|CUGBP2|CUG-BP- and ETR-3-like factor 2|Q7KYU4|ETR3|Bruno-like protein 3|Neuroblastoma apoptosis-related RNA-binding protein|BRUNOL3|Q96NW9|B7ZAN9|Q92950|O95319|RNA-binding protein BRUNOL-3|ELAV-type RNA-binding protein 3|Q8N499|Q96RQ6|Q96RQ5	cytoplasm|nucleus|RNA binding|regulation of heart contraction|Paraneoplastic encephalomyelitis antigen|RNA recognition motif, RNP-1|RNA processing|mRNA splice site selection|pre-mRNA binding	ENST00000399850|ENST00000416382|ENST00000417956|ENST00000608830|GO:0005737|GO:0005634|GO:0003723|GO:0008016|NP_001020247.1|NP_001020248.1|4LJM|4LMZ|NP_001077060.1|NP_006552.3|IPR002343|IPR000504|IPR034196|IPR034198|IPR034199|GO:0006396|ENSG00000048740|ENSP00000382743|ENSP00000404834|ENSP00000406451|ENSP00000476999|4TLQ|2MY7|2MY8|XP_011517596.1|XP_011517599.1|ENSP00000487802|ENSP00000488582|ENST00…
DHX8	EBI-2511477	protein	MI:0326	Q14562	9606	human	DEAH box protein 8|DHX8|RNA helicase HRH1|Q14562|DDX8	identical protein binding|catalytic step 2 spliceosome|ATP binding|ATP-dependent RNA helicase activity|mRNA splicing, via spliceosome|DEAD-like helicase, N-terminal|DNA/RNA helicase, ATP-dependent, DEAH-box type, conserved site|Region of unknown function DUF1605|Helicase-associated region|DNA/RNA helicase, C-terminal|Nucleic acid-binding, OB-fold|S1, RNA binding|nucleus|spliceosomal complex|RNA p…	5MQF|GO:0042802|GO:0071013|GO:0005524|GO:0004004|GO:0000398|NP_004932.1|IPR014001|IPR002464|IPR011709|IPR007502|IPR001650|IPR012340|IPR003029|IPR022967|2EQS|3I4U|GO:0005634|GO:0005681|GO:0006396|GO:0008380|IPR027417|ENST00000262415|ENSG00000067596|ENSP00000262415|NP_001289552.1|GO:0003723|GO:0016604|GO:0005654|GO:0005737|MINT-3029791|5XJC
PRPF38A	EBI-715374	protein	MI:0326	Q8NAV1	9606	human	Q9BVZ8|Q96JW1|PRPF38A|Q8NAV1	PRP38|nucleus|nuclear membrane|precatalytic spliceosome|mRNA splicing, via spliceosome|RNA binding|nucleoplasm	NP_116253.2|IPR005037|IPR024767|ENST00000257181|ENSG00000134748|ENSP00000257181|5F5S|R-HSA-72163|GO:0005634|GO:0031965|GO:0071011|4RZ9|4RZA|GO:0000398|GO:0003723|GO:0005654|MINT-1382708|5O9Z
PPIE	EBI-591818	protein	MI:0326	Q9UNP9	9606	human	Q5TGA2|Cyclophilin-33|Q5TGA3|Q32Q72|Cyclophilin E|CYP33|Q3S611|Q9UNP9|O43635|O43634|Q5TGA0|Rotamase E|Q9UIZ5|B2R971|PPIE	catalytic step 2 spliceosome|cyclosporin A binding|peptidyl-prolyl cis-trans isomerase activity|RNA binding|mRNA splicing, via spliceosome|protein folding|regulation of transcription, DNA-templated|Peptidyl-prolyl cis-trans isomerase E|Peptidyl-prolyl cis-trans isomerase, cyclophilin-type|RNA recognition motif, RNP-1|positive regulation of viral genome replication|nucleus|nucleoplasm|transcriptio…	GO:0071013|GO:0016018|GO:0003755|GO:0003723|GO:0000398|GO:0006457|GO:0006355|NP_006103.1|NP_982281.1|IPR020892|IPR016304|IPR002130|IPR000504|1ZMF|2CQB|2KU7|2KYX|2R99|3LPY|3MDF|3UCH|GO:0045070|NP_001181936.1|IPR034168|GO:0005634|IPR029000|ENST00000324379|ENST00000356511|ENST00000372830|ENSG00000084072|ENSP00000312769|ENSP00000348904|ENSP00000361918|IPR024936|GO:0005654|GO:0006283|R-HSA-6781823|R-H…
UPF2	EBI-372073	protein	MI:0326	Q9HAU5	9606	human	UPF2|D3DRS0|Q9H1J2|Up-frameshift suppressor 2 homolog|Q9Y4M9|Q5W0J4|Q14BM1|A6NLJ5|Q9NWL1|Q9HAU5|KIAA1408|RENT2|Q8N8U1|Q9P2D9|Nonsense mRNA reducing factor 2	cytosol|exon-exon junction complex|RNA binding|mRNA export from nucleus|nuclear-transcribed mRNA catabolic process, nonsense-mediated decay|Armadillo-type fold|MIF4G-like, type 3|Up-frameshift suppressor 2|liver development|animal organ regeneration|nucleus|cytoplasm|perinuclear region of cytoplasm|telomeric DNA binding|polysome|cytoplasmic ribonucleoprotein granule	GO:0005829|GO:0035145|GO:0003723|GO:0006406|GO:0000184|NP_056357.1|NP_542166.1|ENSG00000151461|IPR016024|IPR003890|IPR007193|4CEK|4CEM|1UW4|2WJV|ENST00000356352|ENST00000357604|ENST00000397053|GO:0001889|GO:0031100|GO:0005634|GO:0005737|ENSP00000348708|ENSP00000350221|ENSP00000380244|GO:0048471|R-HSA-975957|GO:0042162|GO:0005844|DIP-31148N|MINT-265195|GO:0036464
GEMIN6	EBI-752301	protein	MI:0326	Q8WXD5	9606	human	Q9H5G6|GEMIN6|Q53SI5|B2RDP8|Q8WVB4|SIP2|Q8WXD5	cytosol|spliceosomal snRNP assembly|spliceosomal complex assembly|Gemin6|mRNA splicing, via spliceosome|nucleoplasm|cytoplasm|nuclear body|SMN complex|SMN-Sm protein complex|nuclear import|Gemini of coiled bodies	GO:0005829|GO:0000387|GO:0000245|NP_079051.9|IPR009422|1Y96|GO:0000398|GO:0005654|GO:0005737|GO:0016604|GO:0032797|GO:0034719|GO:0051170|R-HSA-191859|ENST00000281950|ENSG00000152147|ENSP00000281950|GO:0097504|DIP-41331N|MINT-225684
CPSF7	EBI-746909	protein	MI:0326	Q8N684	9606	human	CPSF7|C9K0Q4|Cleavage and polyadenylation specificity factor 59 kDa subunit|Q7Z3H9|Q9H9V1|Q8N684|Pre-mRNA cleavage factor Im 59 kDa subunit|Q9H025|B3KU04	mRNA cleavage factor complex|RNA recognition motif, RNP-1|mRNA 3'-end processing|mRNA splicing, via spliceosome|protein tetramerization|termination of RNA polymerase II transcription|RNA binding|nucleus|nucleoplasm|membrane	GO:0005849|IPR000504|GO:0031124|GO:0000398|GO:0051262|GO:0006369|NP_001129512.1|NP_001136037.1|NP_079087.3|GO:0003723|GO:0005634|GO:0005654|3N9U|XP_005274356.1|ENST00000340437|ENST00000394888|ENST00000439958|ENST00000448745|ENSG00000149532|ENSP00000345412|ENSP00000378352|ENSP00000397203|ENSP00000407394|GO:0016020|R-HSA-109688|R-HSA-72163|R-HSA-72187|R-HSA-77595|XP_011543560.1|XP_011543561.1|IPR03…
