# Supplementary material for: A bioinformatic analysis identifies circadian expression of splicing factors and time-dependent alternative splicing events in the HD-MY-Z cell line
Source: Sci Rep. 2019 Jul 30;9:11062. doi: 10.1038/s41598-019-47343-w (PMC6667479; doi:10.1038/s41598-019-47343-w)
Supplement: Supplementary file 7 — Table S3 [file 41598_2019_47343_MOESM7_ESM.xls]

## Sheet: Supplemental_Table_S3
	Cluster	ID	Reactome Pathway Name	GeneRatio	BgRatio	pvalue	qvalue	geneID	Count
1	Cluster 1	R-HSA-72172	mRNA Splicing	29/31	195/10281	6.04071e-49	2.03477e-47	6432/11051/10772/3183/6625/11338/6428/7307/6427/1477/9295/6426/29894/1479/6430/6431/10921/8233/11066/9879/10250/79869/84950/79622/53981/51692/23524/51645/9939	29
2	Cluster 1	R-HSA-72203	Processing of Capped Intron-Containing Pre-mRNA	29/31	246/10281	8.10194e-46	1.36454e-44	6432/11051/10772/3183/6625/11338/6428/7307/6427/1477/9295/6426/29894/1479/6430/6431/10921/8233/11066/9879/10250/79869/84950/79622/53981/51692/23524/51645/9939	29
3	Cluster 1	R-HSA-72163	mRNA Splicing - Major Pathway	26/31	187/10281	1.49346e-41	1.67686e-40	6432/11051/10772/3183/6625/11338/6428/7307/6427/1477/9295/6426/29894/1479/6430/6431/10921/9879/10250/79869/84950/53981/51692/23524/51645/9939	26
4	Cluster 1	R-HSA-72187	mRNA 3'-end processing	19/31	62/10281	4.20823e-36	3.54377e-35	6432/11051/11338/6428/7307/6427/1477/9295/6426/29894/1479/6430/6431/10921/10250/79869/53981/51692/9939	19
5	Cluster 1	R-HSA-109688	Cleavage of Growing Transcript in the Termination Region	19/31	71/10281	8.43338e-35	4.73453e-34	6432/11051/11338/6428/7307/6427/1477/9295/6426/29894/1479/6430/6431/10921/10250/79869/53981/51692/9939	19
6	Cluster 1	R-HSA-73856	RNA Polymerase II Transcription Termination	19/31	71/10281	8.43338e-35	4.73453e-34	6432/11051/11338/6428/7307/6427/1477/9295/6426/29894/1479/6430/6431/10921/10250/79869/53981/51692/9939	19
7	Cluster 1	R-HSA-73857	RNA Polymerase II Transcription	19/31	158/10281	1.39825e-27	6.72841e-27	6432/11051/11338/6428/7307/6427/1477/9295/6426/29894/1479/6430/6431/10921/10250/79869/53981/51692/9939	19
8	Cluster 1	R-HSA-72202	Transport of Mature Transcript to Cytoplasm	15/31	86/10281	5.1431e-24	2.16551e-23	6432/11338/6428/7307/6427/9295/6426/29894/6430/6431/10921/10250/53981/51692/9939	15
9	Cluster 1	R-HSA-159236	Transport of Mature mRNA derived from an Intron-Containing Transcript	12/31	74/10281	9.62652e-19	3.60291e-18	6432/11338/6428/7307/6427/9295/6426/6430/6431/10921/10250/9939	12
10	Cluster 1	R-HSA-77595	Processing of Intronless Pre-mRNAs	7/31	22/10281	1.80908e-13	6.09375e-13	11051/1477/29894/1479/79869/53981/51692	7
11	Cluster 1	R-HSA-75067	Processing of Capped Intronless Pre-mRNA	7/31	31/10281	2.73843e-12	8.38562e-12	11051/1477/29894/1479/79869/53981/51692	7
12	Cluster 1	R-HSA-72165	mRNA Splicing - Minor Pathway	7/31	53/10281	1.53446e-10	4.30725e-10	6432/6427/6426/6431/8233/11066/79622	7
13	Cluster 1	R-HSA-159231	Transport of Mature mRNA Derived from an Intronless Transcript	3/31	42/10281	0.000263173	0.0006793	29894/53981/51692	3
14	Cluster 1	R-HSA-159234	Transport of Mature mRNAs Derived from Intronless Transcripts	3/31	43/10281	0.000282334	0.0006793	29894/53981/51692	3
15	Cluster 1	R-HSA-879415	Advanced glycosylation endproduct receptor signaling	1/31	13/10281	0.0385192	0.0864993	3958	1
16	Cluster 2	R-HSA-191859	snRNP Assembly	14/30	52/10281	1.45228e-25	1.60516e-24	6628/1207/50628/6636/6632/6633/6634/25929/79833/96764/79084/79760/54960/11218	14
17	Cluster 2	R-HSA-194441	Metabolism of non-coding RNA	14/30	52/10281	1.45228e-25	1.60516e-24	6628/1207/50628/6636/6632/6633/6634/25929/79833/96764/79084/79760/54960/11218	14
18	Cluster 2	R-HSA-72163	mRNA Splicing - Major Pathway	17/30	187/10281	1.21943e-22	8.98526e-22	9129/10465/6628/10914/6636/27258/11157/6632/6633/6634/6638/26121/24144/51690/57819/23658/25804	17
19	Cluster 2	R-HSA-72172	mRNA Splicing	17/30	195/10281	2.5408e-22	1.40413e-21	9129/10465/6628/10914/6636/27258/11157/6632/6633/6634/6638/26121/24144/51690/57819/23658/25804	17
20	Cluster 2	R-HSA-72203	Processing of Capped Intron-Containing Pre-mRNA	17/30	246/10281	1.4436e-20	6.38222e-20	9129/10465/6628/10914/6636/27258/11157/6632/6633/6634/6638/26121/24144/51690/57819/23658/25804	17
21	Cluster 2	R-HSA-430039	mRNA decay by 5' to 3' exoribonuclease	7/30	15/10281	5.36464e-15	1.97645e-14	27257/27258/11157/51690/57819/23658/25804	7
22	Cluster 2	R-HSA-111367	SLBP independent Processing of Histone Pre-mRNAs	5/30	10/10281	3.71752e-11	1.17395e-10	6628/6636/6634/134353/84967	5
23	Cluster 2	R-HSA-77588	SLBP Dependent Processing of Replication-Dependent Histone Pre-mRNAs	5/30	11/10281	6.80164e-11	1.8794e-10	6628/6636/6634/134353/84967	5
24	Cluster 2	R-HSA-429914	Deadenylation-dependent mRNA decay	7/30	57/10281	2.02959e-10	4.98496e-10	27257/27258/11157/51690/57819/23658/25804	7
25	Cluster 2	R-HSA-75067	Processing of Capped Intronless Pre-mRNA	6/30	31/10281	2.53892e-10	5.61235e-10	6628/10914/6636/6634/134353/84967	6
26	Cluster 2	R-HSA-72165	mRNA Splicing - Minor Pathway	6/30	53/10281	7.57447e-09	1.52214e-08	6628/6636/6632/6633/6634/57819	6
27	Cluster 2	R-HSA-109688	Cleavage of Growing Transcript in the Termination Region	6/30	71/10281	4.55748e-08	7.74957e-08	6628/10914/6636/6634/134353/84967	6
28	Cluster 2	R-HSA-73856	RNA Polymerase II Transcription Termination	6/30	71/10281	4.55748e-08	7.74957e-08	6628/10914/6636/6634/134353/84967	6
29	Cluster 2	R-HSA-73857	RNA Polymerase II Transcription	6/30	158/10281	5.24264e-06	8.27785e-06	6628/10914/6636/6634/134353/84967	6
30	Cluster 3	R-HSA-72203	Processing of Capped Intron-Containing Pre-mRNA	21/23	246/10281	9.31167e-33	3.3326e-31	1665/5356/9716/51362/9775/4116/6434/6429/8683/22938/57187/55110/9984/988/51340/56949/55696/51503/57461/27339/10450	21
31	Cluster 3	R-HSA-72163	mRNA Splicing - Major Pathway	19/23	187/10281	2.83519e-30	5.0735e-29	1665/5356/9716/51362/9775/4116/6434/6429/8683/22938/55110/988/51340/56949/55696/51503/57461/27339/10450	19
32	Cluster 3	R-HSA-72172	mRNA Splicing	19/23	195/10281	6.52185e-30	7.78045e-29	1665/5356/9716/51362/9775/4116/6434/6429/8683/22938/55110/988/51340/56949/55696/51503/57461/27339/10450	19
33	Cluster 3	R-HSA-72187	mRNA 3'-end processing	8/23	62/10281	5.00538e-13	4.4785e-12	51362/9775/4116/6429/8683/57187/55110/9984	8
34	Cluster 3	R-HSA-109688	Cleavage of Growing Transcript in the Termination Region	8/23	71/10281	1.55664e-12	9.28521e-12	51362/9775/4116/6429/8683/57187/55110/9984	8
35	Cluster 3	R-HSA-73856	RNA Polymerase II Transcription Termination	8/23	71/10281	1.55664e-12	9.28521e-12	51362/9775/4116/6429/8683/57187/55110/9984	8
36	Cluster 3	R-HSA-159236	Transport of Mature mRNA derived from an Intron-Containing Transcript	8/23	74/10281	2.19653e-12	1.12304e-11	51362/9775/4116/6429/8683/57187/55110/9984	8
37	Cluster 3	R-HSA-72202	Transport of Mature Transcript to Cytoplasm	8/23	86/10281	7.61288e-12	3.40576e-11	51362/9775/4116/6429/8683/57187/55110/9984	8
38	Cluster 3	R-HSA-73857	RNA Polymerase II Transcription	8/23	158/10281	1.05042e-09	4.17711e-09	51362/9775/4116/6429/8683/57187/55110/9984	8
39	Cluster 3	R-HSA-6781823	Formation of TC-NER Pre-Incision Complex	5/23	54/10281	1.03589e-07	3.7074e-07	9716/56949/57461/27339/10450	5
40	Cluster 3	R-HSA-6782210	Gap-filling DNA repair synthesis and ligation in TC-NER	5/23	65/10281	2.66233e-07	8.57856e-07	9716/56949/57461/27339/10450	5
41	Cluster 3	R-HSA-6782135	Dual incision in TC-NER	5/23	66/10281	2.87634e-07	8.57856e-07	9716/56949/57461/27339/10450	5
42	Cluster 3	R-HSA-6781827	Transcription-Coupled Nucleotide Excision Repair (TC-NER)	5/23	79/10281	7.11686e-07	1.9593e-06	9716/56949/57461/27339/10450	5
43	Cluster 3	R-HSA-5696398	Nucleotide Excision Repair	5/23	112/10281	4.0362e-06	1.03181e-05	9716/56949/57461/27339/10450	5
44	Cluster 3	R-HSA-73894	DNA Repair	5/23	319/10281	0.000591626	0.0014116	9716/56949/57461/27339/10450	5
45	Cluster 3	R-HSA-927802	Nonsense-Mediated Decay (NMD)	3/23	121/10281	0.00237139	0.0049924	9775/4116/55110	3
46	Cluster 3	R-HSA-975957	Nonsense Mediated Decay (NMD) enhanced by the Exon Junction Complex (EJC)	3/23	121/10281	0.00237139	0.0049924	9775/4116/55110	3
47	Cluster 3	R-HSA-2470946	Cohesin Loading onto Chromatin	1/23	11/10281	0.0243468	0.0484088	8243	1
48	Cluster 3	R-HSA-2468052	Establishment of Sister Chromatid Cohesion	1/23	12/10281	0.0265318	0.0499768	8243	1
49	Cluster 3	R-HSA-350054	Notch-HLH transcription pathway	1/23	13/10281	0.0287121	0.0513796	22938	1
50	Cluster 3	R-HSA-68884	Mitotic Telophase/Cytokinesis	1/23	15/10281	0.0330588	0.0563408	8243	1
51	Cluster 4	R-HSA-72163	mRNA Splicing - Major Pathway	14/18	187/10281	7.63305e-22	7.353e-21	6626/6631/5725/3187/2521/27316/4670/3185/3188/3190/5093/5094/11100/51729	14
52	Cluster 4	R-HSA-72172	mRNA Splicing	14/18	195/10281	1.39707e-21	7.353e-21	6626/6631/5725/3187/2521/27316/4670/3185/3188/3190/5093/5094/11100/51729	14
53	Cluster 4	R-HSA-72203	Processing of Capped Intron-Containing Pre-mRNA	14/18	246/10281	3.92156e-20	1.37599e-19	6626/6631/5725/3187/2521/27316/4670/3185/3188/3190/5093/5094/11100/51729	14
54	Cluster 4	R-HSA-6803529	FGFR2 alternative splicing	4/18	28/10281	1.31189e-07	3.45235e-07	5725/3187/4670/3185	4
55	Cluster 4	R-HSA-5654738	Signaling by FGFR2	4/18	75/10281	7.39806e-06	1.55749e-05	5725/3187/4670/3185	4
56	Cluster 4	R-HSA-190236	Signaling by FGFR	4/18	89/10281	1.46356e-05	2.56766e-05	5725/3187/4670/3185	4
57	Cluster 4	R-HSA-8848021	Signaling by PTK6	2/18	68/10281	0.00615947	0.00926236	10656/202559	2
58	Cluster 5	R-HSA-72163	mRNA Splicing - Major Pathway	19/23	187/10281	2.83519e-30	5.37195e-29	23451/22826/10285/6629/6627/10181/10946/10992/23450/10262/8175/10291/7536/84844/11325/9785/84991/83443/22827	19
59	Cluster 5	R-HSA-72172	mRNA Splicing	19/23	195/10281	6.52185e-30	6.17859e-29	23451/22826/10285/6629/6627/10181/10946/10992/23450/10262/8175/10291/7536/84844/11325/9785/84991/83443/22827	19
60	Cluster 5	R-HSA-72203	Processing of Capped Intron-Containing Pre-mRNA	19/23	246/10281	6.41005e-28	4.04845e-27	23451/22826/10285/6629/6627/10181/10946/10992/23450/10262/8175/10291/7536/84844/11325/9785/84991/83443/22827	19
61	Cluster 5	R-HSA-72165	mRNA Splicing - Minor Pathway	6/23	53/10281	1.32363e-09	6.26984e-09	23451/10992/23450/10262/11325/83443	6
62	Cluster 5	R-HSA-6803529	FGFR2 alternative splicing	2/23	28/10281	0.0017468	0.00661945	7072/7073	2
63	Cluster 5	R-HSA-5654738	Signaling by FGFR2	2/23	75/10281	0.0120318	0.0379952	7072/7073	2
64	Cluster 5	R-HSA-190236	Signaling by FGFR	2/23	89/10281	0.0166606	0.0450963	7072/7073	2
65	Cluster 5	R-HSA-450604	KSRP (KHSRP) binds and destabilizes mRNA	1/23	19/10281	0.0416963	0.0987544	8570	1
66	Cluster 6	R-HSA-72163	mRNA Splicing - Major Pathway	14/20	187/10281	9.36678e-21	3.51382e-19	3183/10236/10569/3178/3191/1655/3181/220988/4904/3192/1660/10949/3184/1994	14
67	Cluster 6	R-HSA-72172	mRNA Splicing	14/20	195/10281	1.71186e-20	3.51382e-19	3183/10236/10569/3178/3191/1655/3181/220988/4904/3192/1660/10949/3184/1994	14
68	Cluster 6	R-HSA-72203	Processing of Capped Intron-Containing Pre-mRNA	14/20	246/10281	4.76e-19	6.51369e-18	3183/10236/10569/3178/3191/1655/3181/220988/4904/3192/1660/10949/3184/1994	14
69	Cluster 6	R-HSA-8848021	Signaling by PTK6	2/20	68/10281	0.00758417	0.0778376	6421/10657	2
70	Cluster 6	R-HSA-450531	Regulation of mRNA stability by proteins that bind AU-rich elements	2/20	90/10281	0.0129975	0.106717	3184/1994	2
71	Cluster 6	R-HSA-3108232	SUMO E3 ligases SUMOylate target proteins	2/20	103/10281	0.0167926	0.109586	3183/7150	2
72	Cluster 6	R-HSA-2990846	SUMOylation	2/20	109/10281	0.0186858	0.109586	3183/7150	2
73	Cluster 6	R-HSA-3134963	DEx/H-box helicases activate type I IFN and inflammatory cytokines production	1/20	13/10281	0.0250107	0.128344	1660	1
74	Cluster 6	R-HSA-1810476	RIP-mediated NFkB activation via ZBP1	1/20	21/10281	0.0401053	0.157157	1660	1
75	Cluster 6	R-HSA-140837	Intrinsic Pathway of Fibrin Clot Formation	1/20	22/10281	0.0419765	0.157157	708	1
76	Cluster 6	R-HSA-1606322	ZBP1(DAI) mediated induction of type I IFNs	1/20	25/10281	0.0475691	0.157157	1660	1
77	Cluster 6	R-HSA-933542	TRAF6 mediated NF-kB activation	1/20	25/10281	0.0475691	0.157157	1660	1
78	Cluster 7	R-HSA-72163	mRNA Splicing - Major Pathway	14/20	187/10281	9.36678e-21	3.51382e-19	3183/10236/10569/3178/3191/1655/3181/220988/4904/3192/1660/10949/3184/1994	14
79	Cluster 7	R-HSA-72172	mRNA Splicing	14/20	195/10281	1.71186e-20	3.51382e-19	3183/10236/10569/3178/3191/1655/3181/220988/4904/3192/1660/10949/3184/1994	14
80	Cluster 7	R-HSA-72203	Processing of Capped Intron-Containing Pre-mRNA	14/20	246/10281	4.76e-19	6.51369e-18	3183/10236/10569/3178/3191/1655/3181/220988/4904/3192/1660/10949/3184/1994	14
81	Cluster 7	R-HSA-8848021	Signaling by PTK6	2/20	68/10281	0.00758417	0.0778376	6421/10657	2
82	Cluster 7	R-HSA-450531	Regulation of mRNA stability by proteins that bind AU-rich elements	2/20	90/10281	0.0129975	0.106717	3184/1994	2
83	Cluster 7	R-HSA-3108232	SUMO E3 ligases SUMOylate target proteins	2/20	103/10281	0.0167926	0.109586	3183/7150	2
84	Cluster 7	R-HSA-2990846	SUMOylation	2/20	109/10281	0.0186858	0.109586	3183/7150	2
85	Cluster 7	R-HSA-3134963	DEx/H-box helicases activate type I IFN and inflammatory cytokines production	1/20	13/10281	0.0250107	0.128344	1660	1
86	Cluster 7	R-HSA-1810476	RIP-mediated NFkB activation via ZBP1	1/20	21/10281	0.0401053	0.157157	1660	1
87	Cluster 7	R-HSA-140837	Intrinsic Pathway of Fibrin Clot Formation	1/20	22/10281	0.0419765	0.157157	708	1
88	Cluster 7	R-HSA-1606322	ZBP1(DAI) mediated induction of type I IFNs	1/20	25/10281	0.0475691	0.157157	1660	1
89	Cluster 7	R-HSA-933542	TRAF6 mediated NF-kB activation	1/20	25/10281	0.0475691	0.157157	1660	1
90	Cluster 8	R-HSA-8851708	Signaling by FGFR2 IIIa TM	8/8	19/10281	2.44816e-23	NA	5433/5432/5434/5438/5439/5435/5436/5441	8
91	Cluster 8	R-HSA-167242	Abortive elongation of HIV-1 transcript in the absence of Tat	8/8	24/10281	2.38224e-22	NA	5433/5432/5434/5438/5439/5435/5436/5441	8
92	Cluster 8	R-HSA-203927	MicroRNA (miRNA) biogenesis	8/8	25/10281	3.5033e-22	NA	5433/5432/5434/5438/5439/5435/5436/5441	8
93	Cluster 8	R-HSA-167160	RNA Pol II CTD phosphorylation and interaction with CE during HIV infection	8/8	27/10281	7.19098e-22	NA	5433/5432/5434/5438/5439/5435/5436/5441	8
94	Cluster 8	R-HSA-77075	RNA Pol II CTD phosphorylation and interaction with CE	8/8	27/10281	7.19098e-22	NA	5433/5432/5434/5438/5439/5435/5436/5441	8
95	Cluster 8	R-HSA-6803529	FGFR2 alternative splicing	8/8	28/10281	1.00674e-21	NA	5433/5432/5434/5438/5439/5435/5436/5441	8
96	Cluster 8	R-HSA-5601884	PIWI-interacting RNA (piRNA) biogenesis	8/8	29/10281	1.39026e-21	NA	5433/5432/5434/5438/5439/5435/5436/5441	8
97	Cluster 8	R-HSA-72086	mRNA Capping	8/8	29/10281	1.39026e-21	NA	5433/5432/5434/5438/5439/5435/5436/5441	8
98	Cluster 8	R-HSA-1839126	FGFR2 mutant receptor activation	8/8	33/10281	4.49718e-21	NA	5433/5432/5434/5438/5439/5435/5436/5441	8
99	Cluster 8	R-HSA-113418	Formation of the Early Elongation Complex	8/8	34/10281	5.88093e-21	NA	5433/5432/5434/5438/5439/5435/5436/5441	8
100	Cluster 8	R-HSA-167158	Formation of the HIV-1 Early Elongation Complex	8/8	34/10281	5.88093e-21	NA	5433/5432/5434/5438/5439/5435/5436/5441	8
101	Cluster 8	R-HSA-452723	Transcriptional regulation of pluripotent stem cells	8/8	36/10281	9.80154e-21	NA	5433/5432/5434/5438/5439/5435/5436/5441	8
102	Cluster 8	R-HSA-167238	Pausing and recovery of Tat-mediated HIV elongation	8/8	37/10281	1.25054e-20	NA	5433/5432/5434/5438/5439/5435/5436/5441	8
103	Cluster 8	R-HSA-167243	Tat-mediated HIV elongation arrest and recovery	8/8	37/10281	1.25054e-20	NA	5433/5432/5434/5438/5439/5435/5436/5441	8
104	Cluster 8	R-HSA-167287	HIV elongation arrest and recovery	8/8	39/10281	1.9928e-20	NA	5433/5432/5434/5438/5439/5435/5436/5441	8
105	Cluster 8	R-HSA-167290	Pausing and recovery of HIV elongation	8/8	39/10281	1.9928e-20	NA	5433/5432/5434/5438/5439/5435/5436/5441	8
106	Cluster 8	R-HSA-168325	Viral Messenger RNA Synthesis	8/8	42/10281	3.82308e-20	NA	5433/5432/5434/5438/5439/5435/5436/5441	8
107	Cluster 8	R-HSA-5655253	Signaling by FGFR2 in disease	8/8	43/10281	4.69693e-20	NA	5433/5432/5434/5438/5439/5435/5436/5441	8
108	Cluster 8	R-HSA-167161	HIV Transcription Initiation	8/8	47/10281	1.01855e-19	NA	5433/5432/5434/5438/5439/5435/5436/5441	8
109	Cluster 8	R-HSA-167162	RNA Polymerase II HIV Promoter Escape	8/8	47/10281	1.01855e-19	NA	5433/5432/5434/5438/5439/5435/5436/5441	8
110	Cluster 8	R-HSA-73776	RNA Polymerase II Promoter Escape	8/8	47/10281	1.01855e-19	NA	5433/5432/5434/5438/5439/5435/5436/5441	8
111	Cluster 8	R-HSA-73779	RNA Polymerase II Transcription Pre-Initiation And Promoter Opening	8/8	47/10281	1.01855e-19	NA	5433/5432/5434/5438/5439/5435/5436/5441	8
112	Cluster 8	R-HSA-75953	RNA Polymerase II Transcription Initiation	8/8	47/10281	1.01855e-19	NA	5433/5432/5434/5438/5439/5435/5436/5441	8
113	Cluster 8	R-HSA-76042	RNA Polymerase II Transcription Initiation And Promoter Clearance	8/8	47/10281	1.01855e-19	NA	5433/5432/5434/5438/5439/5435/5436/5441	8
114	Cluster 8	R-HSA-167169	HIV Transcription Elongation	8/8	49/10281	1.46075e-19	NA	5433/5432/5434/5438/5439/5435/5436/5441	8
115	Cluster 8	R-HSA-167200	Formation of HIV-1 elongation complex containing HIV-1 Tat	8/8	49/10281	1.46075e-19	NA	5433/5432/5434/5438/5439/5435/5436/5441	8
116	Cluster 8	R-HSA-167246	Tat-mediated elongation of the HIV-1 transcript	8/8	49/10281	1.46075e-19	NA	5433/5432/5434/5438/5439/5435/5436/5441	8
117	Cluster 8	R-HSA-167152	Formation of HIV elongation complex in the absence of HIV Tat	8/8	51/10281	2.06252e-19	NA	5433/5432/5434/5438/5439/5435/5436/5441	8
118	Cluster 8	R-HSA-72165	mRNA Splicing - Minor Pathway	8/8	53/10281	2.87086e-19	NA	5433/5432/5434/5438/5439/5435/5436/5441	8
119	Cluster 8	R-HSA-6781823	Formation of TC-NER Pre-Incision Complex	8/8	54/10281	3.37014e-19	NA	5433/5432/5434/5438/5439/5435/5436/5441	8
120	Cluster 8	R-HSA-1226099	Signaling by FGFR in disease	8/8	63/10281	1.25446e-18	NA	5433/5432/5434/5438/5439/5435/5436/5441	8
121	Cluster 8	R-HSA-112382	Formation of RNA Pol II elongation complex	8/8	64/10281	1.43367e-18	NA	5433/5432/5434/5438/5439/5435/5436/5441	8
122	Cluster 8	R-HSA-75955	RNA Polymerase II Transcription Elongation	8/8	64/10281	1.43367e-18	NA	5433/5432/5434/5438/5439/5435/5436/5441	8
123	Cluster 8	R-HSA-6782210	Gap-filling DNA repair synthesis and ligation in TC-NER	8/8	65/10281	1.63488e-18	NA	5433/5432/5434/5438/5439/5435/5436/5441	8
124	Cluster 8	R-HSA-6782135	Dual incision in TC-NER	8/8	66/10281	1.86038e-18	NA	5433/5432/5434/5438/5439/5435/5436/5441	8
125	Cluster 8	R-HSA-6796648	TP53 Regulates Transcription of DNA Repair Genes	8/8	69/10281	2.70834e-18	NA	5433/5432/5434/5438/5439/5435/5436/5441	8
126	Cluster 8	R-HSA-6807505	RNA polymerase II transcribes snRNA genes	8/8	73/10281	4.354e-18	NA	5433/5432/5434/5438/5439/5435/5436/5441	8
127	Cluster 8	R-HSA-5654738	Signaling by FGFR2	8/8	75/10281	5.46466e-18	NA	5433/5432/5434/5438/5439/5435/5436/5441	8
128	Cluster 8	R-HSA-167172	Transcription of the HIV genome	8/8	76/10281	6.10756e-18	NA	5433/5432/5434/5438/5439/5435/5436/5441	8
129	Cluster 8	R-HSA-6781827	Transcription-Coupled Nucleotide Excision Repair (TC-NER)	8/8	79/10281	8.45035e-18	NA	5433/5432/5434/5438/5439/5435/5436/5441	8
130	Cluster 8	R-HSA-674695	RNA Polymerase II Pre-transcription Events	8/8	87/10281	1.89271e-17	NA	5433/5432/5434/5438/5439/5435/5436/5441	8
131	Cluster 8	R-HSA-190236	Signaling by FGFR	8/8	89/10281	2.2876e-17	NA	5433/5432/5434/5438/5439/5435/5436/5441	8
132	Cluster 8	R-HSA-5578749	Transcriptional regulation by small RNAs	8/8	106/10281	9.76838e-17	NA	5433/5432/5434/5438/5439/5435/5436/5441	8
133	Cluster 8	R-HSA-5696398	Nucleotide Excision Repair	8/8	112/10281	1.54015e-16	NA	5433/5432/5434/5438/5439/5435/5436/5441	8
134	Cluster 8	R-HSA-5617472	Activation of anterior HOX genes in hindbrain development during early embryogenesis	8/8	127/10281	4.34148e-16	NA	5433/5432/5434/5438/5439/5435/5436/5441	8
135	Cluster 8	R-HSA-5619507	Activation of HOX genes during differentiation	8/8	127/10281	4.34148e-16	NA	5433/5432/5434/5438/5439/5435/5436/5441	8
136	Cluster 8	R-HSA-162599	Late Phase of HIV Life Cycle	8/8	137/10281	8.0954e-16	NA	5433/5432/5434/5438/5439/5435/5436/5441	8
137	Cluster 8	R-HSA-168273	Influenza Viral RNA Transcription and Replication	8/8	137/10281	8.0954e-16	NA	5433/5432/5434/5438/5439/5435/5436/5441	8
138	Cluster 8	R-HSA-211000	Gene Silencing by RNA	8/8	137/10281	8.0954e-16	NA	5433/5432/5434/5438/5439/5435/5436/5441	8
139	Cluster 8	R-HSA-168255	Influenza Life Cycle	8/8	146/10281	1.36449e-15	NA	5433/5432/5434/5438/5439/5435/5436/5441	8
140	Cluster 8	R-HSA-162587	HIV Life Cycle	8/8	150/10281	1.70285e-15	NA	5433/5432/5434/5438/5439/5435/5436/5441	8
141	Cluster 8	R-HSA-168254	Influenza Infection	8/8	157/10281	2.47389e-15	NA	5433/5432/5434/5438/5439/5435/5436/5441	8
142	Cluster 8	R-HSA-73857	RNA Polymerase II Transcription	8/8	158/10281	2.60583e-15	NA	5433/5432/5434/5438/5439/5435/5436/5441	8
143	Cluster 8	R-HSA-72163	mRNA Splicing - Major Pathway	8/8	187/10281	1.03209e-14	NA	5433/5432/5434/5438/5439/5435/5436/5441	8
144	Cluster 8	R-HSA-72172	mRNA Splicing	8/8	195/10281	1.45212e-14	NA	5433/5432/5434/5438/5439/5435/5436/5441	8
145	Cluster 8	R-HSA-162906	HIV Infection	8/8	234/10281	6.39876e-14	NA	5433/5432/5434/5438/5439/5435/5436/5441	8
146	Cluster 8	R-HSA-72203	Processing of Capped Intron-Containing Pre-mRNA	8/8	246/10281	9.60371e-14	NA	5433/5432/5434/5438/5439/5435/5436/5441	8
147	Cluster 8	R-HSA-73894	DNA Repair	8/8	319/10281	7.88503e-13	NA	5433/5432/5434/5438/5439/5435/5436/5441	8
148	Cluster 8	R-HSA-3700989	Transcriptional Regulation by TP53	8/8	370/10281	2.61471e-12	NA	5433/5432/5434/5438/5439/5435/5436/5441	8
149	Cluster 8	R-HSA-5663202	Diseases of signal transduction	8/8	373/10281	2.79093e-12	NA	5433/5432/5434/5438/5439/5435/5436/5441	8
150	Cluster 8	R-HSA-5663205	Infectious disease	8/8	387/10281	3.75804e-12	NA	5433/5432/5434/5438/5439/5435/5436/5441	8
151	Cluster 8	R-HSA-73780	RNA Polymerase III Chain Elongation	3/8	19/10281	2.97952e-07	NA	5434/5435/5441	3
152	Cluster 8	R-HSA-73980	RNA Polymerase III Transcription Termination	3/8	24/10281	6.21213e-07	NA	5434/5435/5441	3
153	Cluster 8	R-HSA-76066	RNA Polymerase III Transcription Initiation From Type 2 Promoter	3/8	28/10281	1.00401e-06	NA	5434/5435/5441	3
154	Cluster 8	R-HSA-76061	RNA Polymerase III Transcription Initiation From Type 1 Promoter	3/8	29/10281	1.11945e-06	NA	5434/5435/5441	3
155	Cluster 8	R-HSA-76071	RNA Polymerase III Transcription Initiation From Type 3 Promoter	3/8	29/10281	1.11945e-06	NA	5434/5435/5441	3
156	Cluster 8	R-HSA-73772	RNA Polymerase I Promoter Escape	3/8	31/10281	1.3761e-06	NA	5434/5435/5441	3
157	Cluster 8	R-HSA-73863	RNA Polymerase I Transcription Termination	3/8	33/10281	1.66908e-06	NA	5434/5435/5441	3
158	Cluster 8	R-HSA-76046	RNA Polymerase III Transcription Initiation	3/8	37/10281	2.37349e-06	NA	5434/5435/5441	3
159	Cluster 8	R-HSA-74158	RNA Polymerase III Transcription	3/8	42/10281	3.50038e-06	NA	5434/5435/5441	3
160	Cluster 8	R-HSA-749476	RNA Polymerase III Abortive And Retractive Initiation	3/8	42/10281	3.50038e-06	NA	5434/5435/5441	3
161	Cluster 8	R-HSA-73762	RNA Polymerase I Transcription Initiation	3/8	48/10281	5.26218e-06	NA	5434/5435/5441	3
162	Cluster 8	R-HSA-1834949	Cytosolic sensors of pathogen-associated DNA	3/8	69/10281	1.58184e-05	NA	5434/5435/5441	3
163	Cluster 8	R-HSA-73777	RNA Polymerase I Chain Elongation	3/8	92/10281	3.7596e-05	NA	5434/5435/5441	3
164	Cluster 8	R-HSA-5250924	B-WICH complex positively regulates rRNA expression	3/8	94/10281	4.01006e-05	NA	5434/5435/5441	3
165	Cluster 8	R-HSA-427413	NoRC negatively regulates rRNA expression	3/8	108/10281	6.07624e-05	NA	5434/5435/5441	3
166	Cluster 8	R-HSA-5250913	Positive epigenetic regulation of rRNA expression	3/8	109/10281	6.24592e-05	NA	5434/5435/5441	3
167	Cluster 8	R-HSA-5250941	Negative epigenetic regulation of rRNA expression	3/8	111/10281	6.59456e-05	NA	5434/5435/5441	3
168	Cluster 8	R-HSA-73854	RNA Polymerase I Promoter Clearance	3/8	111/10281	6.59456e-05	NA	5434/5435/5441	3
169	Cluster 8	R-HSA-73864	RNA Polymerase I Transcription	3/8	114/10281	7.14112e-05	NA	5434/5435/5441	3
170	Cluster 8	R-HSA-212165	Epigenetic regulation of gene expression	3/8	152/10281	0.00016804	NA	5434/5435/5441	3
171	Cluster 8	R-HSA-504046	RNA Polymerase I, RNA Polymerase III, and Mitochondrial Transcription	3/8	152/10281	0.00016804	NA	5434/5435/5441	3
172	Cluster 9	R-HSA-927802	Nonsense-Mediated Decay (NMD)	6/7	121/10281	1.62694e-11	2.56886e-11	22916/4686/5976/65109/65110/26019	6
173	Cluster 9	R-HSA-975957	Nonsense Mediated Decay (NMD) enhanced by the Exon Junction Complex (EJC)	6/7	121/10281	1.62694e-11	2.56886e-11	22916/4686/5976/65109/65110/26019	6
174	Cluster 9	R-HSA-72163	mRNA Splicing - Major Pathway	4/7	187/10281	3.55501e-06	3.3167e-06	23517/22916/4686/65109	4
175	Cluster 9	R-HSA-72172	mRNA Splicing	4/7	195/10281	4.20116e-06	3.3167e-06	23517/22916/4686/65109	4
176	Cluster 9	R-HSA-72187	mRNA 3'-end processing	3/7	62/10281	7.18569e-06	4.27527e-06	22916/4686/65109	3
177	Cluster 9	R-HSA-72203	Processing of Capped Intron-Containing Pre-mRNA	4/7	246/10281	1.05808e-05	4.27527e-06	23517/22916/4686/65109	4
178	Cluster 9	R-HSA-109688	Cleavage of Growing Transcript in the Termination Region	3/7	71/10281	1.08307e-05	4.27527e-06	22916/4686/65109	3
179	Cluster 9	R-HSA-73856	RNA Polymerase II Transcription Termination	3/7	71/10281	1.08307e-05	4.27527e-06	22916/4686/65109	3
180	Cluster 9	R-HSA-159236	Transport of Mature mRNA derived from an Intron-Containing Transcript	3/7	74/10281	1.22731e-05	4.30637e-06	22916/4686/65109	3
181	Cluster 9	R-HSA-111367	SLBP independent Processing of Histone Pre-mRNAs	2/7	10/10281	1.78364e-05	5.54296e-06	22916/4686	2
182	Cluster 9	R-HSA-72202	Transport of Mature Transcript to Cytoplasm	3/7	86/10281	1.9308e-05	5.54296e-06	22916/4686/65109	3
183	Cluster 9	R-HSA-77588	SLBP Dependent Processing of Replication-Dependent Histone Pre-mRNAs	2/7	11/10281	2.17929e-05	5.73498e-06	22916/4686	2
184	Cluster 9	R-HSA-975956	Nonsense Mediated Decay (NMD) independent of the Exon Junction Complex (EJC)	3/7	100/10281	3.03821e-05	7.38026e-06	22916/4686/5976	3
185	Cluster 9	R-HSA-8851708	Signaling by FGFR2 IIIa TM	2/7	19/10281	6.75805e-05	1.52437e-05	22916/4686	2
186	Cluster 9	R-HSA-77595	Processing of Intronless Pre-mRNAs	2/7	22/10281	9.12042e-05	1.92009e-05	22916/4686	2
187	Cluster 9	R-HSA-167242	Abortive elongation of HIV-1 transcript in the absence of Tat	2/7	24/10281	0.000108901	2.14935e-05	22916/4686	2
188	Cluster 9	R-HSA-73857	RNA Polymerase II Transcription	3/7	158/10281	0.000119132	2.21299e-05	22916/4686/65109	3
189	Cluster 9	R-HSA-6803529	FGFR2 alternative splicing	2/7	28/10281	0.000148953	2.61321e-05	22916/4686	2
190	Cluster 9	R-HSA-72086	mRNA Capping	2/7	29/10281	0.000159934	2.65819e-05	22916/4686	2
191	Cluster 9	R-HSA-75067	Processing of Capped Intronless Pre-mRNA	2/7	31/10281	0.000183057	2.78697e-05	22916/4686	2
192	Cluster 9	R-HSA-159227	Transport of the SLBP independent Mature mRNA	2/7	32/10281	0.000195198	2.78697e-05	22916/4686	2
193	Cluster 9	R-HSA-159230	Transport of the SLBP Dependant Mature mRNA	2/7	33/10281	0.000207724	2.78697e-05	22916/4686	2
194	Cluster 9	R-HSA-1839126	FGFR2 mutant receptor activation	2/7	33/10281	0.000207724	2.78697e-05	22916/4686	2
195	Cluster 9	R-HSA-113418	Formation of the Early Elongation Complex	2/7	34/10281	0.000220635	2.78697e-05	22916/4686	2
196	Cluster 9	R-HSA-167158	Formation of the HIV-1 Early Elongation Complex	2/7	34/10281	0.000220635	2.78697e-05	22916/4686	2
197	Cluster 9	R-HSA-159231	Transport of Mature mRNA Derived from an Intronless Transcript	2/7	42/10281	0.000337743	3.99364e-05	22916/4686	2
198	Cluster 9	R-HSA-159234	Transport of Mature mRNAs Derived from Intronless Transcripts	2/7	43/10281	0.000354103	3.99364e-05	22916/4686	2
199	Cluster 9	R-HSA-5655253	Signaling by FGFR2 in disease	2/7	43/10281	0.000354103	3.99364e-05	22916/4686	2
200	Cluster 9	R-HSA-167169	HIV Transcription Elongation	2/7	49/10281	0.00046026	4.68855e-05	22916/4686	2
201	Cluster 9	R-HSA-167200	Formation of HIV-1 elongation complex containing HIV-1 Tat	2/7	49/10281	0.00046026	4.68855e-05	22916/4686	2
202	Cluster 9	R-HSA-167246	Tat-mediated elongation of the HIV-1 transcript	2/7	49/10281	0.00046026	4.68855e-05	22916/4686	2
203	Cluster 9	R-HSA-167152	Formation of HIV elongation complex in the absence of HIV Tat	2/7	51/10281	0.000498682	4.81542e-05	22916/4686	2
204	Cluster 9	R-HSA-191859	snRNP Assembly	2/7	52/10281	0.000518461	4.81542e-05	22916/4686	2
205	Cluster 9	R-HSA-194441	Metabolism of non-coding RNA	2/7	52/10281	0.000518461	4.81542e-05	22916/4686	2
206	Cluster 9	R-HSA-72165	mRNA Splicing - Minor Pathway	2/7	53/10281	0.000538617	4.85971e-05	22916/4686	2
207	Cluster 9	R-HSA-1226099	Signaling by FGFR in disease	2/7	63/10281	0.000760891	6.52505e-05	22916/4686	2
208	Cluster 9	R-HSA-112382	Formation of RNA Pol II elongation complex	2/7	64/10281	0.000785181	6.52505e-05	22916/4686	2
209	Cluster 9	R-HSA-75955	RNA Polymerase II Transcription Elongation	2/7	64/10281	0.000785181	6.52505e-05	22916/4686	2
210	Cluster 9	R-HSA-6807505	RNA polymerase II transcribes snRNA genes	2/7	73/10281	0.00102055	8.26356e-05	22916/4686	2
211	Cluster 9	R-HSA-5654738	Signaling by FGFR2	2/7	75/10281	0.00107693	8.50211e-05	22916/4686	2
212	Cluster 9	R-HSA-167172	Transcription of the HIV genome	2/7	76/10281	0.00110568	8.51616e-05	22916/4686	2
213	Cluster 9	R-HSA-674695	RNA Polymerase II Pre-transcription Events	2/7	87/10281	0.00144617	0.000108735	22916/4686	2
214	Cluster 9	R-HSA-190236	Signaling by FGFR	2/7	89/10281	0.00151284	0.000111102	22916/4686	2
215	Cluster 9	R-HSA-162599	Late Phase of HIV Life Cycle	2/7	137/10281	0.00354318	0.000254295	22916/4686	2
216	Cluster 9	R-HSA-162587	HIV Life Cycle	2/7	150/10281	0.00423226	0.000297001	22916/4686	2
217	Cluster 9	R-HSA-162906	HIV Infection	2/7	234/10281	0.0100453	0.000689608	22916/4686	2
218	Cluster 9	R-HSA-5663202	Diseases of signal transduction	2/7	373/10281	0.0244274	0.00164126	22916/4686	2
219	Cluster 9	R-HSA-5663205	Infectious disease	2/7	387/10281	0.0261775	0.00172221	22916/4686	2
