# Supplementary material for: A bioinformatic analysis identifies circadian expression of splicing factors and time-dependent alternative splicing events in the HD-MY-Z cell line
Source: Sci Rep. 2019 Jul 30;9:11062. doi: 10.1038/s41598-019-47343-w (PMC6667479; doi:10.1038/s41598-019-47343-w)
Supplement: Supplementary file 8 — Table S4 [file 41598_2019_47343_MOESM8_ESM.xls]

## Sheet: Supplemental_Table_S4
Genes	Adjusted P-Value
EGR1	6.69E-64
FOXG1	2.82E-60
SP2	2.92E-55
SP4	3.99E-54
FOXJ3	1.32E-49
FOXL1	5.57E-48
TFDP1	1.57E-47
MAZ	3.47E-47
TBX15	9.56E-47
FUBP1	1.5E-46
CPEB1	2.43E-46
SP3	6.67E-43
HXC10	6.91E-42
BC11A	6.47E-41
FOXJ3	1.03E-40
SP1	1.32E-40
PO3F3	2.79E-40
MEF2C	3.69E-39
BPTF	5.43E-39
AP2D	5.74E-39
ARI3A	2.37E-37
OTX2	2.67E-37
SP1	4.09E-37
KLF16	5.55E-37
SMRC1	5.73E-36
HMGA1	2.28E-35
PURA	2.69E-35
FOXM1	3.69E-35
PAX5	7.63E-35
ARNT2	1.09E-34
SRY	1.88E-34
WT1	2.89E-34
FOXO1	2.32E-33
PITX2	2.41E-33
FOXF1	1.07E-32
MEF2B	1.36E-32
LMX1A	1.77E-31
PAX5	5.63E-31
FOXJ2	3.53E-30
ELF2	6.14E-30
MNT	2.9E-29
EVX1	7.22E-28
RFX5	1.06E-27
PROX1	4.4E-27
TBX1	4.69E-26
IRF4	1.75E-25
IKZF1	2.2E-25
CLOCK	2.6E-25
MNX1	3.81E-25
HEY2	9.43E-25
ZN713	1.73E-24
STAT2	1.97E-24
HXC6	3.26E-24
TBP	3.6E-24
MEF2D	7.03E-24
MEF2A	8.66E-24
SRF	1.13E-23
KLF4	2e-23
DLX1	9.17E-23
TBX2	1.24E-22
ONEC2	1.28E-22
NKX31	2.63E-22
KLF15	6.39E-22
FOXD2	1.43E-21
JUNB	1.85E-21
FOXO3	2.41E-21
IRF1	4.12E-21
FOXD3	1.1E-20
ASCL2	3.37E-20
HXD11	1.2E-19
HXA11	1.28E-19
BACH1	1.85E-19
IRX2	2.22E-19
ZN219	3.73E-19
LMX1B	4.28E-19
PO3F2	4.36E-19
FOXP3	5.39E-19
EGR1	5.78E-19
SRBP1	8.61E-19
IRF5	2.31E-18
FOXF2	2.71E-18
EHF	3.03E-18
ZFX	4.86E-18
ZN639	5.03E-18
RARB	1.01E-17
ZN148	1.51E-17
SRBP2	2.88E-17
HXD12	3.98E-17
ENOA	4.62E-17
HXD13	4.65E-17
PITX1	6.26E-17
FOXA3	1.09E-16
PO3F4	1.78E-16
THA	2.97E-16
PO4F1	3.41E-16
PO4F3	4.21E-16
RREB1	8.27E-16
IRF3	1.24E-15
SMAD4	2.05E-15
KAISO	3.93E-15
PO6F1	6.63E-15
EGR4	8.49E-15
EPAS1	1.02E-14
THB	1.34E-14
NKX61	2.98E-14
ETV2	4.37E-14
MAFG	4.72E-14
ZFHX3	6.28E-14
NR2E3	7.47E-14
VENTX	1.29E-13
IRX3	1.58E-13
E2F6	2.25E-13
CDX2	1.15E-12
HNF1A	1.68E-12
ZEB1	1.69E-12
KLF14	3.43E-12
FOXC1	3.63E-12
PO2F2	7.16E-12
GSX2	7.85E-12
RXRB	9.21E-12
RFX2	1.44E-11
HXD10	5.22E-11
NRF1	6.91E-11
THAP1	1.53E-10
FOXQ1	2.14E-10
TBX5	2.75E-10
KLF12	4.76E-10
SMAD2	6.07E-10
FOXC2	8.8E-10
VAX1	1.27E-09
EGR2	1.36E-09
ID4	3.38E-09
FOXA1	3.61E-09
FOXB1	7.07E-09
MSX2	8.58E-09
PIT1	1.62E-08
MESP1	1.81E-08
GFI1	2.53E-08
KLF1	6.56E-08
VDR	6.58E-08
P5F1B	7.49E-08
SNAI2	9.44E-08
IRF7	9.87E-08
THB	1.67E-07
ATF6A	1.68E-07
KLF6	1.7E-07
FOXO4	1.72E-07
ZBT7B	2.4E-07
PRDM1	2.53E-07
MAFA	2.96E-07
THA	3.79E-07
SPIC	4.24E-07
HIF1A	4.94E-07
ETV1	7.09E-07
RARG	8.4E-07
OTX1	1.21E-06
USF2	1.32E-06
FOXA2	1.67E-06
HMX1	1.75E-06
PROP1	1.8E-06
ZN143	2.18E-06
VDR	2.4E-06
TBX3	2.7E-06
HXA10	2.79E-06
ZN524	3.46E-06
ZKSC1	4.25E-06
BATF	4.82E-06
ARI3A	4.86E-06
GSX1	6.21E-06
TEF	9.3E-06
SNAI1	9.86E-06
ITF2	1.27E-05
BARX1	1.34E-05
ARI5B	1.57E-05
RARG	1.98E-05
IRF8	1.99E-05
ALX1	2.18E-05
PKNX2	2.91E-05
NANOG	5.37E-05
HTF4	5.93E-05
FIGLA	6.1E-05
IRF2	0.000101
ATF2	0.000144
MITF	0.000219
TYY1	0.000228
FOXP2	0.000316
MSX1	0.00032
USF1	0.000347
HEY1	0.000438
MBD2	0.000552
MTF1	0.000595
LHX3	0.000754
ZBTB6	0.000784
AHR	0.000803
BMAL1	0.000877
IRF9	0.0012
EVX2	0.00131
ELF1	0.00133
BARH2	0.00136
KLF13	0.00141
FOSB	0.00159
SOX13	0.00188
UNC4	0.00195
HES7	0.00224
TFEB	0.00235
ETS2	0.00287
DMBX1	0.00337
HES5	0.00384
E2F1	0.00421
HNF1B	0.00556
DLX5	0.00583
SPI1	0.00594
CDC5L	0.00602
HXC12	0.00815
P73	0.00837
NR1I2	0.00983
HXB3	0.0126
TBX4	0.0131
GFI1B	0.0148
DRGX	0.0228
MLX	0.023
MYF6	0.0237
MYCN	0.025
SOX5	0.0279
GSC	0.0303
SOX7	0.0349
ZIC2	0.0355
FOXK1	0.0408
RARA	0.0412
MYC	0.0423
HXB13	0.0476
