# Supplementary material for: A bioinformatic analysis identifies circadian expression of splicing factors and time-dependent alternative splicing events in the HD-MY-Z cell line
Source: Sci Rep. 2019 Jul 30;9:11062. doi: 10.1038/s41598-019-47343-w (PMC6667479; doi:10.1038/s41598-019-47343-w)
Supplement: Supplementary file 9 — Table S5 [file 41598_2019_47343_MOESM9_ESM.xls]

## Sheet: Supplemental_Table_S5
ID	Reactome Pathway Name	GeneRatio	BgRatio	pvalue	p.adjust	qvalue	geneID	Count
R-HSA-909733	Interferon alpha/beta signaling	10/97	69/10554	5.82736e-10	1.61418e-07	1.07346e-07	3661/1958/3660/3663/3659/3665/10379/6773/3394/3662	10
R-HSA-375170	CDO in myogenesis	6/97	30/10554	2.56216e-07	2.13442e-05	1.41943e-05	4205/4618/4208/4209/4207/100271849	6
R-HSA-525793	Myogenesis	6/97	30/10554	2.56216e-07	2.13442e-05	1.41943e-05	4205/4618/4208/4209/4207/100271849	6
R-HSA-383280	Nuclear Receptor transcription pathway	7/97	50/10554	3.2196e-07	2.13442e-05	1.41943e-05	5916/6257/5914/5915/10002/7421/8856	7
R-HSA-2173796	SMAD2/SMAD3:SMAD4 heterotrimer regulates transcription	6/97	32/10554	3.85274e-07	2.13442e-05	1.41943e-05	6667/4087/3726/7027/4089/4609	6
R-HSA-6785807	Interleukin-4 and Interleukin-13 signaling	9/97	108/10554	5.93828e-07	2.74151e-05	1.82316e-05	6935/2308/10538/3091/3662/3726/2309/79923/4609	9
R-HSA-452723	Transcriptional regulation of pluripotent stem cells	6/97	36/10554	8.03942e-07	3.18131e-05	2.11564e-05	9314/27022/2034/4087/4089/79923	6
R-HSA-877300	Interferon gamma signaling	8/97	92/10554	1.87752e-06	6.04261e-05	4.01846e-05	3661/3660/3663/3659/3665/10379/3394/3662	8
R-HSA-9006931	Signaling by Nuclear Receptors	11/97	199/10554	1.9633e-06	6.04261e-05	4.01846e-05	7392/1386/5916/6257/6667/5914/2354/6908/5915/7391/4609	11
R-HSA-2173793	Transcriptional activity of SMAD2/SMAD3:SMAD4 heterotrimer	6/97	44/10554	2.74605e-06	7.60655e-05	5.0585e-05	6667/4087/3726/7027/4089/4609	6
R-HSA-913531	Interferon Signaling	10/97	197/10554	1.25468e-05	0.000315951	0.000210114	3661/1958/3660/3663/3659/3665/10379/6773/3394/3662	10
R-HSA-1181150	Signaling by NODAL	4/97	20/10554	2.90183e-05	0.000669838	0.000445456	199699/4087/2309/4089	4
R-HSA-400253	Circadian Clock	6/97	70/10554	4.20867e-05	0.00089677	0.00059637	9575/1386/3091/28999/4208/4209	6
R-HSA-170834	Signaling by TGF-beta Receptor Complex	6/97	73/10554	5.3445e-05	0.00105745	0.000703224	6667/4087/3726/7027/4089/4609	6
R-HSA-2122947	NOTCH1 Intracellular Domain Regulates Transcription	5/97	47/10554	6.68078e-05	0.00123372	0.000820447	3091/23493/23462/388585/4609	5
R-HSA-9013508	NOTCH3 Intracellular Domain Regulates Transcription	4/97	25/10554	7.31412e-05	0.00126626	0.000842086	10320/23493/23462/388585	4
R-HSA-1989781	PPARA activates gene expression	7/97	117/10554	9.69138e-05	0.00157912	0.00105015	9575/6257/6667/9915/196/4899/4520	7
R-HSA-400206	Regulation of lipid metabolism by Peroxisome proliferator-activated receptor alpha (PPARalpha)	7/97	119/10554	0.000107844	0.0016596	0.00110367	9575/6257/6667/9915/196/4899/4520	7
R-HSA-2559585	Oncogene Induced Senescence	4/97	33/10554	0.000223642	0.00326047	0.00216828	2114/6667/1869/7027	4
R-HSA-449147	Signaling by Interleukins	13/97	462/10554	0.000295922	0.00409853	0.0027256	6935/2308/4205/1386/10538/3091/6773/3662/4208/3726/2309/79923/4609	13
R-HSA-9006936	Signaling by TGF-beta family members	6/97	102/10554	0.000341388	0.00450308	0.00299464	6667/4087/3726/7027/4089/4609	6
R-HSA-9018519	Estrogen-dependent gene expression	7/97	150/10554	0.000449476	0.00565931	0.00376355	7392/1386/6667/2354/6908/7391/4609	7
R-HSA-1980143	Signaling by NOTCH1	5/97	73/10554	0.000541951	0.00652698	0.00434057	3091/23493/23462/388585/4609	5
R-HSA-8939211	ESR-mediated signaling	7/97	156/10554	0.000568803	0.00656493	0.00436581	7392/1386/6667/2354/6908/7391/4609	7
R-HSA-5362517	Signaling by Retinoic Acid	4/97	43/10554	0.000628734	0.00696637	0.00463278	5916/6257/5914/5915	4
R-HSA-1362277	Transcription of E2F targets under negative control by DREAM complex	3/97	19/10554	0.000655403	0.00698257	0.00464355	1869/7027/4609	3
R-HSA-9013695	NOTCH4 Intracellular Domain Regulates Transcription	3/97	20/10554	0.000765942	0.007858	0.00522572	23493/23462/388585	3
R-HSA-9012852	Signaling by NOTCH3	4/97	49/10554	0.00103498	0.0102389	0.00680909	10320/23493/23462/388585	4
R-HSA-157118	Signaling by NOTCH	8/97	235/10554	0.00141071	0.0134747	0.00896093	10320/3091/23493/23462/1869/388585/7027/4609	8
R-HSA-5674400	Constitutive Signaling by AKT1 E17K in Cancer	3/97	25/10554	0.00149474	0.0138015	0.00917824	2308/2309/4303	3
R-HSA-2151201	Transcriptional activation of mitochondrial biogenesis	4/97	56/10554	0.00170838	0.0145688	0.00968852	1386/4208/4899/4209	4
R-HSA-1538133	G0 and Early G1	3/97	27/10554	0.00187582	0.0145688	0.00968852	1869/7027/4609	3
R-HSA-2644602	Signaling by NOTCH1 PEST Domain Mutants in Cancer	4/97	58/10554	0.00194601	0.0145688	0.00968852	23493/23462/388585/4609	4
R-HSA-2644603	Signaling by NOTCH1 in Cancer	4/97	58/10554	0.00194601	0.0145688	0.00968852	23493/23462/388585/4609	4
R-HSA-2644606	Constitutive Signaling by NOTCH1 PEST Domain Mutants	4/97	58/10554	0.00194601	0.0145688	0.00968852	23493/23462/388585/4609	4
R-HSA-2894858	Signaling by NOTCH1 HD+PEST Domain Mutants in Cancer	4/97	58/10554	0.00194601	0.0145688	0.00968852	23493/23462/388585/4609	4
R-HSA-2894862	Constitutive Signaling by NOTCH1 HD+PEST Domain Mutants	4/97	58/10554	0.00194601	0.0145688	0.00968852	23493/23462/388585/4609	4
R-HSA-539107	Activation of E2F1 target genes at G1/S	3/97	28/10554	0.00208701	0.014747	0.00980707	1876/1869/7027	3
R-HSA-69205	G1/S-Specific Transcription	3/97	28/10554	0.00208701	0.014747	0.00980707	1876/1869/7027	3
R-HSA-168164	Toll Like Receptor 3 (TLR3) Cascade	5/97	99/10554	0.00213955	0.014747	0.00980707	3661/4205/1386/3665/4208	5
R-HSA-166166	MyD88-independent TLR4 cascade	5/97	100/10554	0.00223601	0.014747	0.00980707	3661/4205/1386/3665/4208	5
R-HSA-937061	TRIF(TICAM1)-mediated TLR4 signaling	5/97	100/10554	0.00223601	0.014747	0.00980707	3661/4205/1386/3665/4208	5
R-HSA-8943724	Regulation of PTEN gene transcription	4/97	61/10554	0.00234396	0.0150995	0.0100414	1958/1386/6615/6591	4
R-HSA-4090294	SUMOylation of intracellular receptors	3/97	30/10554	0.00255235	0.0160682	0.0106857	5914/7421/8856	3
R-HSA-450282	MAPK targets/ Nuclear events mediated by MAP kinases	3/97	31/10554	0.00280713	0.0172795	0.0114912	4205/1386/4208	3
R-HSA-8941326	RUNX2 regulates bone development	3/97	32/10554	0.00307705	0.0185292	0.0123223	23493/23462/4089	3
R-HSA-8953750	Transcriptional Regulation by E2F6	3/97	35/10554	0.00398042	0.0234591	0.0156007	1876/1869/7027	3
R-HSA-1234158	Regulation of gene expression by Hypoxia-inducible Factor	2/97	11/10554	0.00435659	0.0246281	0.0163782	3091/2034	2
R-HSA-196791	Vitamin D (calciferol) metabolism	2/97	11/10554	0.00435659	0.0246281	0.0163782	1594/7421	2
R-HSA-8878166	Transcriptional regulation by RUNX2	5/97	121/10554	0.00507776	0.0281308	0.0187075	1749/4488/23493/23462/4089	5
R-HSA-9013973	TICAM1-dependent activation of IRF3/IRF7	2/97	12/10554	0.00519673	0.0282254	0.0187704	3661/3665	2
R-HSA-113501	Inhibition of replication initiation of damaged DNA by RB1/E2F1	2/97	13/10554	0.00610498	0.0313163	0.020826	1869/7027	2
R-HSA-1502540	Signaling by Activin	2/97	13/10554	0.00610498	0.0313163	0.020826	4087/4089	2
R-HSA-2892247	POU5F1 (OCT4), SOX2, NANOG activate genes related to proliferation	2/97	13/10554	0.00610498	0.0313163	0.020826	27022/79923	2
R-HSA-186712	Regulation of beta-cell development	3/97	42/10554	0.00666587	0.0329722	0.0219272	2308/389692/6928	3
R-HSA-3769402	Deactivation of the beta-catenin transactivating complex	3/97	42/10554	0.00666587	0.0329722	0.0219272	9580/83595/6736	3
R-HSA-166016	Toll Like Receptor 4 (TLR4) Cascade	5/97	130/10554	0.0068552	0.0333139	0.0221544	3661/4205/1386/3665/4208	5
R-HSA-918233	TRAF3-dependent IRF activation pathway	2/97	14/10554	0.00708005	0.0338133	0.0224865	3661/3665	2
R-HSA-5663202	Diseases of signal transduction	9/97	378/10554	0.0078472	0.0368419	0.0245006	2308/23493/4087/23462/2309/388585/4089/4303/4609	9
R-HSA-1362300	Transcription of E2F targets under negative control by p107 (RBL1) and p130 (RBL2) in complex with HDAC1	2/97	16/10554	0.00922555	0.0425913	0.0283241	1869/7027	2
R-HSA-1257604	PIP3 activates AKT signaling	7/97	260/10554	0.00993681	0.0451229	0.0300076	1958/2308/1386/6615/6591/2309/4303	7
R-HSA-168181	Toll Like Receptor 7/8 (TLR7/8) Cascade	4/97	94/10554	0.0108886	0.0478752	0.0318379	4205/1386/3665/4208	4
R-HSA-975155	MyD88 dependent cascade initiated on endosome	4/97	94/10554	0.0108886	0.0478752	0.0318379	4205/1386/3665/4208	4
R-HSA-1592230	Mitochondrial biogenesis	4/97	95/10554	0.0112888	0.0488593	0.0324924	1386/4208/4899/4209	4
R-HSA-936964	Activation of IRF3/IRF7 mediated by TBK1/IKK epsilon	2/97	18/10554	0.0116232	0.0490977	0.032651	3661/3665	2
R-HSA-8878159	Transcriptional regulation by RUNX3	4/97	96/10554	0.0116984	0.0490977	0.032651	463/2309/4089/4609	4
