# Supplementary material for: A bioinformatic analysis identifies circadian expression of splicing factors and time-dependent alternative splicing events in the HD-MY-Z cell line
Source: Sci Rep. 2019 Jul 30;9:11062. doi: 10.1038/s41598-019-47343-w (PMC6667479; doi:10.1038/s41598-019-47343-w)
Supplement: Supplementary file 10 — Table S6 [file 41598_2019_47343_MOESM10_ESM.xls]

## Sheet: Supplemental_Table_S4
	Transcription Cluster	Gene.name	Event.Type	Genomic.Position	Splicing.Z.Value	Splicing.Pvalue	Delta.PSI
1	TC0X002310.hg_3	AKAP17A	Retained Intron	X:1718325-1719031	5.21788347845297	1.80979252604382E-07	-0.188960766122007
2	TC0Y000349.hg_3	AKAP17A	Retained Intron	Y:1668325-1669031	5.21788347845297	1.80979252604382E-07	-0.188960766122007
3	TC6_mcf_hap5000180.hg_9	VPS52	Cassette Exon	6_mcf_hap5:4711369-4711749	-4.74219486462632	2.11415118168451E-06	0.143637100531396
4	TC6_ssto_hap7000174.hg_9	VPS52	Cassette Exon	6_ssto_hap7:4717801-4718181	-4.74219486462632	2.11415118168451E-06	0.143637100531396
5	TC06001581.hg_9	VPS52	Cassette Exon	6:33237596-33237976	-4.73182543257151	2.22509733009189E-06	0.146859073080668
6	TC6_cox_hap2000205.hg_9	VPS52	Cassette Exon	6_cox_hap2:4681406-4681786	-4.73182543257151	2.22509733009189E-06	0.146859073080668
7	TC6_dbb_hap3000191.hg_9	VPS52	Cassette Exon	6_dbb_hap3:4518918-4519298	-4.73182543257151	2.22509733009189E-06	0.146859073080668
8	TC6_qbl_hap6000193.hg_9	VPS52	Cassette Exon	6_qbl_hap6:4469845-4470225	-4.73182543257151	2.22509733009189E-06	0.146859073080668
9	TC02000463.hg_10	HTRA2	Cassette Exon	2:74759052-74759947	-4.72460824425346	2.30559383500143E-06	0.12267284080119
10	TC02002187.hg_8	SEPT10	Retained Intron	2:110303119-110303627	-4.70140357786178	2.58379267212368E-06	0.102745888048354
11	TC02002319.hg_3	CCDC74B	Complex Event	2:130898869-130900842	-4.67619870900195	2.92241442211464E-06	0.108456595314823
12	TC03003358.hg_30	ACY1	Complex Event	3:52021077-52021572	4.6357451482999	3.55653938327606E-06	-0.226018284646468
13	TC10000468.hg_11	SEC24C	Complex Event	10:75504195-75506563	-4.59618036424602	4.30306251522322E-06	0.11464559342606
14	TC01000564.hg_1	RPS8	Complex Event	1:45241145-45241706	4.55577585857227	5.21925686831188E-06	-0.121532206006857
15	TC14002293.hg_2	KIAA0391	Complex Event	14:35592012-35595941	-4.49889358353678	6.83080378690426E-06	0.154932293462777
16	TC20000013.hg_1	PSMF1	Complex Event	20:1094052-1106141	4.47822855454643	7.52649957945378E-06	-0.139603990664817
17	TC19000247.hg_8	CC2D1A	Complex Event	19:14030015-14031370	-4.44486756062528	8.79460280657238E-06	0.166468604546332
18	TC6_cox_hap2000083.hg_5	SKIV2L	Complex Event	6_cox_hap2:3436747-3438874	-4.36175845543199	1.29021265410617E-05	0.140792984894021
19	TC6_mcf_hap5000066.hg_5	SKIV2L	Complex Event	6_mcf_hap5:3306835-3308962	-4.36175845543199	1.29021265410617E-05	0.140792984894021
20	TC6_qbl_hap6000075.hg_5	SKIV2L	Complex Event	6_qbl_hap6:3220780-3222907	-4.36175845543199	1.29021265410617E-05	0.140792984894021
21	TC6_ssto_hap7000067.hg_5	SKIV2L	Complex Event	6_ssto_hap7:3259701-3261828	-4.36175845543199	1.29021265410617E-05	0.140792984894021
22	TC6_dbb_hap3000074.hg_5	SKIV2L	Complex Event	6_dbb_hap3:3212574-3214701	-4.36091548996625	1.2951938762107E-05	0.140777157463234
23	TC06000389.hg_5	SKIV2L	Complex Event	6:31926991-31929118	-4.35665466076039	1.3206538573294E-05	0.140699954509306
26	TC11002165.hg_1	PICALM	Complex Event	11:85685855-85692172	-4.23528452319613	2.28262497094064E-05	0.111443850953066
27	TC0X000212.hg_6	KDM6A	Complex Event	X:44937738-44966702	-4.23495007846735	2.28602485478271E-05	0.13392013161856
28	TC22000922.hg_10	RABL2B	Alternative First Exon	22:51215098-51216380	-4.16588752273428	3.10143596178793E-05	0.162159833475611
29	TC6_apd_hap1000085.hg_19	VARS	Complex Event	6_apd_hap1:3075535-3078073	-4.14245366249234	3.43609807109459E-05	0.125300141847387
30	TC6_cox_hap2000171.hg_19	VARS	Complex Event	6_cox_hap2:3270354-3272892	-4.14245366249234	3.43609807109459E-05	0.125300141847387
31	TC6_dbb_hap3000160.hg_19	VARS	Complex Event	6_dbb_hap3:3046367-3048905	-4.14245366249234	3.43609807109459E-05	0.125300141847387
32	TC6_mcf_hap5000148.hg_19	VARS	Complex Event	6_mcf_hap5:3140482-3143020	-4.14245366249234	3.43609807109459E-05	0.125300141847387
33	TC6_qbl_hap6000161.hg_6	VARS	Complex Event	6_qbl_hap6:3054431-3056969	-4.14245366249234	3.43609807109459E-05	0.125300141847387
35	TC08000346.hg_3	MCM4	Complex Event	8:48874120-48874722	-4.12349354520432	3.73168922176066E-05	0.140049264048926
36	TC07000633.hg_9	ZAN	Complex Event	7:100390101-100391442	4.11603212494067	3.854506048828E-05	-0.109016557217545
37	TC08000846.hg_3	HGH1	Retained Intron	8:145438924-145439120	4.10944982459019	3.96602872693013E-05	-0.147245659272326
38	TC06001543.hg_19	VARS	Complex Event	6:31760785-31763323	-4.10638125242564	4.01905925056195E-05	0.121621787921468
39	TC08001081.hg_3	CLU	Alternative First Exon	8:27457526-27461808	4.10317361703974	4.07521202203712E-05	-0.133221019088727
40	TC08002613.hg_1	LOXL2	Cassette Exon	8:23155635-23159540	-4.09009537849705	4.31195833297347E-05	0.117532396825796
41	TC02000463.hg_9	HTRA2	Retained Intron	2:74758829-74758983	4.08407783563959	4.42521972515091E-05	-0.21271785688563
42	TC12000346.hg_6	PFKM	Retained Intron	12:48528821-48529074	4.06299905133177	4.844622654837E-05	-0.193787458537537
43	TC0X000230.hg_9	CDK16	Retained Intron	X:47085426-47085678	4.06109617031775	4.88428451859864E-05	-0.166691331258952
44	TC19001210.hg_6	PRDX2	Retained Intron	19:12910803-12910991	4.05676625979232	4.97568326606645E-05	-0.112532613414846
46	TC01001299.hg_1	FDPS	Complex Event	1:155278756-155282046	-4.04727510352162	5.18173280677177E-05	0.101606156076352
48	TC08000850.hg_2	SLC52A2	Complex Event	8:145582980-145583283	-4.04450260972416	5.24343243576249E-05	0.145995830201795
49	TC15000433.hg_1	TEX9	Retained Intron	15:56657675-56657777	4.01463753518781	5.95372186604021E-05	-0.102445645918483
52	TC03002152.hg_8	TNK2	Complex Event	3:195595580-195596985	3.99565858361778	6.45146537691168E-05	-0.141286761796151
53	TC17000633.hg_4	ATP5G1	Complex Event	17:46970272-46971711	3.99227776919176	6.54416523770558E-05	-0.14524722477399
55	TC11001966.hg_1	SLC29A2	Cassette Exon	11:66133702-66134935	-3.9529671842456	7.71880262904571E-05	0.145391649329162
57	TC06000117.hg_7	KDM1B	Complex Event	6:18214012-18215244	3.93428884847343	8.34433871017597E-05	-0.118315465947888
58	TC01001274.hg_2	ATP8B2	Retained Intron	1:154303981-154304082	3.93412681953259	8.34996898454868E-05	-0.111136257262167
59	TC07000892.hg_7	SSBP1	Alternative Last Exon	7:141450184-141487722	-3.93228143722657	8.41434719802025E-05	0.133726117636524
60	TC03003410.hg_21	IFRD2	Retained Intron	3:50327725-50327819	3.92802436149611	8.56465370526453E-05	-0.135533330553573
61	TC06001680.hg_7	MTCH1	Alternative 3' Splice Site	6:36945467-36945854	3.91244517704848	9.13662841779999E-05	-0.12398754791501
62	TC07000611.hg_4	AP4M1	Complex Event	7:99700556-99701235	-3.90873221763908	9.27817368642474E-05	0.144750435858295
63	TC14000130.hg_1	ABHD4	Complex Event	14:23072667-23075328	-3.9043100883267	9.44945602499989E-05	0.128642985882389
64	TC11001341.hg_8	TRIM5	Retained Intron	11:5685403-5686399	-3.90360836613968	9.47690881720034E-05	0.121706845791325
65	TC17000565.hg_1	TMUB2	Complex Event	17:42264477-42266390	-3.89846140152288	9.68058275476894E-05	0.144543590434517
66	TC02002683.hg_10	ICA1L	Complex Event	2:203684622-203693571	-3.89777572360291	9.70802607953829E-05	0.140838857631875
67	TC01002686.hg_3	SSBP3	Retained Intron	1:54707182-54707837	3.89567021754788	9.79275590092046E-05	-0.183632229420772
69	TC12000113.hg_1	NECAP1	Alternative First Exon	12:7926148-8234885	-3.88505411040778	0.000102307099496	0.252255723273883
72	TC06002010.hg_5	CDK19	Complex Event	6:110953364-110988637	-3.88203441182972	0.000103586214301	0.128538230770301
74	TC01003215.hg_7	CERS2	Retained Intron	1:150939960-150940140	3.87728000002237	0.000105630769239	-0.101002963880519
76	TC02001362.hg_8	MFF	Complex Event	2:228194375-228195342	-3.85918735764266	0.000113764696177	0.16596708245271
78	TC22001454.hg_10	LZTR1	Retained Intron	22:21350401-21350985	3.8438399803369	0.000121124001343	-0.134253045210673
83	TC09001730.hg_3	SDCCAG3	Alternative 5' Splice Site	9:139300430-139301597	3.80872034010636	0.000139687837092	-0.135565144967349
84	TC07001538.hg_7	STYXL1	Complex Event	7:75659842-75676980	-3.80815276199961	0.000140008775105	0.113049857332714
86	TC04001061.hg_18	TAPT1	Complex Event	4:16193146-16204085	3.80572535719395	0.000141389208415	-0.141110774397528
88	TC02001483.hg_14	ATG4B	Retained Intron	2:242590526-242590679	3.80160092252298	0.000143764157008	-0.137055255628479
89	TC6_apd_hap1000043.hg_13	PPT2	Retained Intron	6_apd_hap1:3448784-3449016	-3.80124963559645	0.000143968163183	0.111697267119019
90	TC6_cox_hap2000086.hg_13	PPT2	Retained Intron	6_cox_hap2:3604724-3604956	-3.80124963559645	0.000143968163183	0.111697267119019
91	TC6_mann_hap4000070.hg_13	PPT2	Retained Intron	6_mann_hap4:3476870-3477102	-3.80124963559645	0.000143968163183	0.111697267119019
92	TC6_mcf_hap5000072.hg_13	PPT2	Retained Intron	6_mcf_hap5:3513872-3514104	-3.80124963559645	0.000143968163183	0.111697267119019
93	TC6_qbl_hap6000077.hg_13	PPT2	Retained Intron	6_qbl_hap6:3395063-3395295	-3.80124963559645	0.000143968163183	0.111697267119019
94	TC6_ssto_hap7000072.hg_13	PPT2	Retained Intron	6_ssto_hap7:3481771-3482003	-3.80124963559645	0.000143968163183	0.111697267119019
95	TC22000378.hg_9	NUP50	Complex Event	22:45564127-45567481	-3.79807329492911	0.000145825206764	0.104686348359693
96	TC16001343.hg_7	PIEZO1	Complex Event	16:88783619-88785982	-3.79559865708677	0.000147287607894	0.143674193314524
97	TC15001570.hg_1	VWA9	Alternative 3' Splice Site	15:65885907-65888071	-3.78941426112314	0.000151002917344	0.128561050442435
99	TC16000766.hg_3	MSRB1	Complex Event	16:1990893-1991258	3.77404975915115	0.000160618702552	-0.155169170340147
100	TC04000717.hg_1	LSM6	Complex Event	4:147096963-147104064	3.772417797974	0.000161673239005	-0.146220660854244
101	TC08000988.hg_10	FAM86B1	Complex Event	8:12044342-12051484	-3.77216145584378	0.000161839472342	0.12125859455951
102	TC16000077.hg_11	PDPK1	Retained Intron	16:2611523-2611772	3.76875623875307	0.000164063009064	-0.126034236573114
103	TC08000995.hg_4	FAM86B1	Complex Event	8:12286623-12293757	-3.76829059583923	0.000164369288763	0.113629659229055
106	TC22000652.hg_2	RNF215	Complex Event	22:30774131-30775700	-3.76760359833676	0.000164822148379	0.120105195969567
108	TC03001466.hg_4	TKT	Retained Intron	3:53260894-53262072	3.74952693934979	0.000177168464748	-0.117088297900828
109	TC12003245.hg_2	MYL6	Complex Event	12:56552495-56553759	-3.74918368706099	0.000177411109166	0.112940062116467
110	TC01000132.hg_1	PEX14	Complex Event	1:10555378-10659295	-3.748458508208	0.00017792476462	0.123427588410925
111	TC01003287.hg_7	TPM3	Complex Event	1:154145636-154148598	-3.74346362562822	0.000181500887506	0.109812978467302
113	TC06001553.hg_13	DXO	Complex Event	6:31939458-31939706	-3.73092684308238	0.00019077662071	0.125992397991904
114	TC6_cox_hap2000181.hg_12	DXO	Complex Event	6_cox_hap2:3449214-3449462	-3.73092684308238	0.00019077662071	0.125992397991904
115	TC6_dbb_hap3000170.hg_12	DXO	Complex Event	6_dbb_hap3:3225041-3225289	-3.73092684308238	0.00019077662071	0.125992397991904
116	TC6_mcf_hap5000156.hg_12	DXO	Complex Event	6_mcf_hap5:3319302-3319550	-3.73092684308238	0.00019077662071	0.125992397991904
117	TC6_qbl_hap6000171.hg_12	DXO	Complex Event	6_qbl_hap6:3233247-3233495	-3.73092684308238	0.00019077662071	0.125992397991904
118	TC6_ssto_hap7000149.hg_12	DXO	Complex Event	6_ssto_hap7:3272168-3272416	-3.73092684308238	0.00019077662071	0.125992397991904
125	TC01003200.hg_5	ANP32E	Complex Event	1:150201447-150208081	-3.71055587081505	0.00020680464693	0.144013336465524
131	TC22000096.hg_14	PPIL2	Complex Event	22:22049785-22051036	-3.69463942001345	0.000220199045843	0.119228737156974
134	TC12000889.hg_4	RITA1	Retained Intron	12:113629292-113629453	-3.68595642312024	0.000227845338602	0.10325471333781
135	TC01004071.hg_7	ZNF496	Complex Event	1:247471824-247472081	-3.68466647396291	0.000229002311898	0.121010052367156
137	TC05000166.hg_4	NIPBL	Complex Event	5:37064080-37064629	-3.68242908432088	0.000231022143767	0.139770487433008
138	TC07001121.hg_17	RNF216	Complex Event	7:5778983-5780604	3.65992935142408	0.00025228479586	-0.170385066779976
139	TC08000146.hg_6	SH2D4A	Alternative First Exon	8:19218714-19221583	3.65955584487373	0.000252652780647	-0.12639267625127
140	TC16000631.hg_1	WWOX	Alternative Last Exon	16:78133782-78149051	3.6534939785302	0.000258695858022	-0.100480360913864
141	TC6_cox_hap2000070.hg_8	PRRC2A	Retained Intron	6_cox_hap2:3111382-3111629	-3.65307694631406	0.000259116541264	0.122820543083299
142	TC6_qbl_hap6000061.hg_8	PRRC2A	Retained Intron	6_qbl_hap6:2895403-2895650	-3.65307694631406	0.000259116541264	0.122820543083299
143	TC6_ssto_hap7000057.hg_8	PRRC2A	Retained Intron	6_ssto_hap7:2932568-2932815	-3.65307694631406	0.000259116541264	0.122820543083299
144	TC13000892.hg_9	PCID2	Alternative 3' Splice Site	13:113852575-113854741	-3.65212461061777	0.000260079620573	0.144792588953203
146	TC15000289.hg_1	RPUSD2	Retained Intron	15:40861789-40861853	3.64095361278729	0.000271630078228	-0.102395213417884
153	TC13000025.hg_2	IFT88	Cassette Exon	13:21157158-21165106	-3.61768346194789	0.000297251619915	0.134371405441294
157	TC08000283.hg_2	ASH2L	Complex Event	8:37963657-37964539	-3.60382242629481	0.000313571330079	0.135869334755952
159	TC11000216.hg_7	INSC	Cassette Exon	11:15262069-15267458	-3.60083269325378	0.000317199653095	0.114674851534947
162	TC0X001064.hg_6	SMC1A	Complex Event	X:53440385-53449441	-3.59783492049341	0.000320877163769	0.102141368074199
164	TC06000602.hg_10	TJAP1	Retained Intron	6:43471444-43472499	-3.58700724617379	0.000334495031804	0.130608050744944
167	TC09000444.hg_1	WNK2	Alternative 5' Splice Site	9:95993390-95997090	3.57722260137675	0.000347264432767	-0.115716780015362
169	TC14000622.hg_1	CCNK	Complex Event	14:99967208-99968544	-3.56525033855451	0.000363509051551	0.204595557482622
175	TC03002091.hg_4	RPL39L	Complex Event	3:186839116-186857001	-3.54497128240434	0.000392655863641	0.127255847732761
177	TC6_mann_hap4000061.hg_8	PRRC2A	Retained Intron	6_mann_hap4:2944650-2944897	-3.54009084487019	0.000399989321128	0.113839584546828
179	TC6_dbb_hap3000061.hg_8	PRRC2A	Retained Intron	6_dbb_hap3:2887338-2887585	-3.5369675607121	0.00040474937608	0.113610752495078
180	TC6_mcf_hap5000056.hg_8	PRRC2A	Retained Intron	6_mcf_hap5:2981454-2981701	-3.5369675607121	0.00040474937608	0.113610752495078
189	TC06000374.hg_13	PRRC2A	Retained Intron	6:31601766-31602013	-3.51555415101353	0.000438837256565	0.113653397968747
192	TC09000178.hg_1	DNAJB5	Complex Event	9:34989828-34993197	-3.50469269768098	0.000457134610872	0.138251778676221
196	TC06004105.hg_6	FGFR1OP	Cassette Exon	6:167440103-167446091	3.48799482558755	0.000486657496962	-0.124042010571307
198	TC12002047.hg_3	COQ5	Complex Event	12:120947926-120960017	-3.4786676491202	0.000503913125261	0.177503810295929
200	TC17000451.hg_4	TBC1D3	Complex Event	17:36291514-36292898	-3.47747604282653	0.000506158281074	0.106952614755599
201	TC01000584.hg_7	NSUN4	Complex Event	1:46810634-46812593	3.47418677223729	0.000512404228052	-0.109725197191308
204	TC05000682.hg_12	TGFBI	Retained Intron	5:135382245-135382540	-3.46818275755545	0.000523990802414	0.116818335647051
212	TC06000412.hg_15	SLC39A7	Complex Event	6:33169899-33171673	-3.44784297281252	0.000565082460062	0.106445394701375
214	TC07003333.hg_1	NSUN5P1	Retained Intron	7:75039743-75039889	3.44424246697737	0.000572661897136	-0.121432065094563
216	TC05003410.hg_1	C5orf45	Retained Intron	5:179264885-179267872	-3.44338299267794	0.000574485122016	0.11335682013024
217	TC11001964.hg_3	BRMS1	Retained Intron	11:66105753-66106192	3.44158723375798	0.000578311969053	-0.144644326589569
218	TC13000448.hg_9	TUBA3C	Alternative 3' Splice Site	13:19751602-19752386	-3.43796446078378	0.000586104616528	0.106503235685894
222	TC15000873.hg_4	UNC45A	Alternative 5' Splice Site	15:91478935-91479176	3.43363901807761	0.000595536728624	-0.10936790919222
225	TC11001386.hg_4	STK33	Complex Event	11:8474453-8615630	-3.4179937231685	0.000630845617624	0.118007733529367
227	TC01000052.hg_1	CALML6	Complex Event	1:1846746-1847880	3.4154941859152	0.000636663886047	-0.124762824472203
228	TC02001035.hg_1	CDCA7	Complex Event	2:174219712-174227954	3.41324568663084	0.000641940413224	-0.112937779460923
229	TC01000033.hg_8	PUSL1	Retained Intron	1:1246068-1246289	3.41080417474655	0.000647715925612	-0.166709838864502
231	TC08000346.hg_5	MCM4	Complex Event	8:48874120-48874722	-3.40714590816689	0.000656460241316	0.106687113242489
232	TC01000638.hg_1	BTF3L4	Complex Event	1:52522051-52530497	-3.40676241334702	0.000657383234433	0.108631035194734
233	TC12002047.hg_2	COQ5	Complex Event	12:120947926-120960017	-3.40665106295194	0.000657651457903	0.229977921658697
239	TC16002096.hg_1	NPIPA1	Cassette Exon	16:18452445-18453805	-3.39442902479274	0.000687718634789	0.125267602493355
241	TC16000198.hg_14	NPIPA1	Cassette Exon	16:16442589-16443949	-3.39412586772271	0.000688480412907	0.131854854961303
242	TC08002612.hg_1	ENTPD4	Complex Event	8:23291991-23292905	-3.39186373096688	0.000694189557178	0.163886725166055
245	TC16002043.hg_14	NPIPA1	Cassette Exon	16:15044112-15045472	-3.38175572384846	0.000720241603771	0.128635776764427
249	TC15000731.hg_8	PSMA4	Complex Event	15:78832881-78834247	3.37139686878536	0.000747880343547	-0.152754547411289
252	TC09001223.hg_7	RFK	Complex Event	9:79003572-79009006	3.36424450294105	0.000767535133537	-0.114622244461889
254	TC6_cox_hap2000102.hg_11	SLC39A7	Complex Event	6_cox_hap2:4613733-4615507	-3.36035401656572	0.000778426565823	0.108985967655168
255	TC6_dbb_hap3000094.hg_11	SLC39A7	Complex Event	6_dbb_hap3:4451206-4452980	-3.36035401656572	0.000778426565823	0.108985967655168
256	TC6_mann_hap4000086.hg_11	SLC39A7	Complex Event	6_mann_hap4:4627215-4628989	-3.36035401656572	0.000778426565823	0.108985967655168
257	TC6_mcf_hap5000087.hg_11	SLC39A7	Complex Event	6_mcf_hap5:4643660-4645434	-3.36035401656572	0.000778426565823	0.108985967655168
258	TC6_qbl_hap6000093.hg_11	SLC39A7	Complex Event	6_qbl_hap6:4402122-4403896	-3.36035401656572	0.000778426565823	0.108985967655168
259	TC07001550.hg_9	APTR	Complex Event	7:77314645-77325489	-3.36034215686197	0.000778459985361	0.120544729730911
266	TC09001050.hg_18	PIGO	Complex Event	9:35095563-35096558	3.33903358214233	0.000840704002658	-0.101159345476589
270	TC12003292.hg_3	PPHLN1	Complex Event	12:42836543-42839868	-3.32920383689685	0.000870946371634	0.123494813654548
273	TC06001742.hg_2	CUL7	Cassette Exon	6:43014845-43015886	-3.32535543707458	0.000883058807482	0.127889012585063
277	TC05000849.hg_5	GRIA1	Complex Event	5:153085627-153143994	3.32009438241585	0.000899870197013	-0.114161216495108
281	TC03002152.hg_9	TNK2	Complex Event	3:195597076-195599147	3.31296217222616	0.000923134645605	-0.106112669371304
282	TC01002253.hg_8	ZBTB17	Complex Event	1:16273618-16299534	-3.31109245936675	0.000929324971761	0.101017843722858
284	TC01002343.hg_7	ASAP3	Alternative 5' Splice Site	1:23759765-23759918	3.29368046254922	0.000988848420231	-0.16683555180885
285	TC20000467.hg_4	NELFCD	Retained Intron	20:57564076-57564543	3.29320675691284	0.000990516060214	-0.119877603933359
286	TC19000069.hg_7	NFIC	Complex Event	19:3452664-3462750	-3.28893212677117	0.001005682725675	0.134303207848691
305	TC16000893.hg_1	NPIPA8	Complex Event	16:15198615-15199972	-3.27016328897787	0.001074854192951	0.123182505929914
311	TC16000794.hg_2	PRSS30P	Complex Event	16:2891329-2891681	-3.25502716336129	0.001133815209912	0.103107167004191
314	TC11000647.hg_1	DRAP1	Complex Event	11:65687014-65687478	3.24798956246509	0.001162235339814	-0.109882996501474
319	TC08001638.hg_12	FAM49B	Complex Event	8:130915596-131028616	-3.23780024625464	0.001204551165827	0.112219469724565
320	TC01006382.hg_4	KRTCAP2	Complex Event	1:155142095-155145214	-3.2354820257172	0.00121437530962	0.102539202164943
323	TC18000423.hg_2	SS18	Cassette Exon	18:23615091-23618519	-3.23102952778626	0.001233451968663	0.164394151233931
324	TC17001144.hg_1	ZNF18	Alternative 3' Splice Site	17:11886721-11887430	-3.2309990361472	0.001233583558501	0.111610840770642
328	TC01003546.hg_5	KIAA0040	Complex Event	1:175135873-175161776	-3.22670003827631	0.001252266641459	0.140679654794832
332	TC16000896.hg_4	NPIPA1	Complex Event	16:15457926-15459286	-3.22008357909058	0.001281532278753	0.138767332684973
337	TC03002091.hg_1	RPL39L	Complex Event	3:186839116-186857001	-3.21197954893827	0.001318237590169	0.148166217639515
341	TC13000437.hg_1	CHAMP1	Alternative 5' Splice Site	13:115080118-115086624	-3.20680537180136	0.001342177684431	0.102063044087323
344	TC6_ssto_hap7000064.hg_16	SAPCD1	Retained Intron	6_ssto_hap7:3062945-3063026	3.20352710394778	0.001357552609837	-0.133495760727096
350	TC01001296.hg_5	MTX1	Retained Intron	1:155180685-155181183	-3.19828622234941	0.001382469913858	0.115265322144177
351	TC08000768.hg_24	PHF20L1	Retained Intron	8:133827134-133829133	-3.19801307970511	0.001383780038457	0.14757994095518
363	TC16002091.hg_4	TMEM231	Retained Intron	16:75589871-75589969	3.17977227307388	0.001473908318838	-0.111655348773495
369	TC05000278.hg_1	TRAPPC13	Complex Event	5:64920933-64948372	-3.16750132856252	0.001537550075367	0.15226283498
370	TC03000710.hg_4	NUDT16	Retained Intron	3:131102116-131102188	-3.16669436503533	0.001541822719962	0.108689511896956
375	TC02002143.hg_8	TBC1D8	Alternative 3' Splice Site	2:101670798-101675883	3.15724660492692	0.001592665920892	-0.13423063682342
376	TC17001647.hg_5	HOXB9	Complex Event	17:46699755-46700063	-3.15695784083516	0.001594243941874	0.100553253131629
377	TC01000478.hg_5	MANEAL	Complex Event	1:38261518-38265239	-3.15670217764239	0.001595642276174	0.113126099188494
379	TC12000385.hg_3	AQP6	Alternative 5' Splice Site	12:50368609-50369248	-3.1550457658286	0.001604729308633	0.151511943890629
380	TC14002340.hg_11	TM9SF1	Complex Event	14:24664036-24664552	-3.15459699756428	0.001607199427779	0.104986647617646
383	TC08000010.hg_12	ARHGEF10	Alternative 5' Splice Site	8:1872040-1873452	-3.15170560914913	0.0016231983647	0.124664517368152
387	TC07001334.hg_6	POLD2	Alternative Last Exon	7:44154995-44155365	3.14139475955097	0.001681452263504	-0.135235587919957
390	TC15000222.hg_3	GOLGA8R	Retained Intron	15:32888800-32889652	3.13721678861394	0.001705599639074	-0.20416288106803
394	TC21000480.hg_6	ZBTB21	Complex Event	21:43423070-43430361	3.13522249005994	0.00171723816696	-0.123691757928072
398	TC01003200.hg_15	ANP32E	Complex Event	1:150201447-150208081	-3.13136671146678	0.001739947473431	0.100407608871077
400	TC07001654.hg_18	MCM7	Complex Event	7:99697716-99698887	3.12949986242334	0.001751041545616	-0.112690663735734
403	TC12003300.hg_6	RDH5	Complex Event	12:56114301-56115084	3.12497361674922	0.001778210078774	-0.115481504268995
405	TC11002011.hg_1	MRPL21	Complex Event	11:68658863-68660358	3.12383342675903	0.00178511483598	-0.118563462458084
417	TC19001265.hg_8	EPS15L1	Alternative 5' Splice Site	19:16548676-16551696	-3.11295624263074	0.001852234775299	0.136990027438384
420	TC01000229.hg_1	LOC400743	Retained Intron	1:17520479-17520556	3.1078161889437	0.001884752515548	-0.108665068542411
423	TC22001472.hg_5	ADSL	Alternative 5' Splice Site	22:40756496-40757277	3.10224198284806	0.00192060892027	-0.105157210705161
429	TC06000389.hg_6	SKIV2L	Complex Event	6:31928871-31929324	-3.09405828567677	0.001974386939484	0.117904714786509
431	TC22000296.hg_1	PICK1	Complex Event	22:38463763-38465094	-3.0902550576335	0.001999846792917	0.125068591356522
433	TC03000015.hg_1	BHLHE40	Retained Intron	3:5021716-5021986	3.08542582951552	0.002032609128895	-0.105511012254997
439	TC16000703.hg_16	CDK10	Alternative First Exon	16:89761196-89761339	3.07940762766929	0.002074126786841	-0.109567805274447
440	TC01000872.hg_2	ABCD3	Complex Event	1:94884144-94930331	-3.07449791628662	0.002108571943914	0.112351418289276
442	TC07000451.hg_3	EIF4H	Complex Event	7:73604248-73609071	-3.0738057016781	0.002113470302562	0.172050622778301
445	TC12003245.hg_9	MYL6	Alternative Last Exon	12:56554454-56555171	-3.06956818564838	0.002143684657879	0.123822716624594
451	TC01000932.hg_3	PRPF38B	Complex Event	1:109238959-109241226	-3.06181419834675	0.002199999657631	0.182634670959892
453	TC01006297.hg_12	CDK11A	Complex Event	1:1641079-1647785	3.06151839658755	0.002202174590756	-0.111981476374126
454	TC16000708.hg_3	TUBB3	Retained Intron	16:89986616-89986998	-3.06051824594676	0.002209542974079	0.105107145035956
460	TC0X000795.hg_6	PPP2R3B	Alternative Last Exon	X:306995-307436	3.05488173469913	0.002251492857951	-0.128637895383892
467	TC12003231.hg_1	GPR162	Complex Event	12:6931066-6934649	-3.05002402276647	0.002288230626701	0.115488094022824
476	TC20000278.hg_1	RPRD1B	Complex Event	20:36662500-36676750	-3.03545427771718	0.002401736356835	0.146109161210498
484	TC05002151.hg_14	MGAT1	Complex Event	5:180235810-180236010	-3.02854666507403	0.0024573312235	0.155848230394221
486	TC15001563.hg_2	PARP16	Complex Event	15:65555658-65578591	-3.02674645965151	0.002472012074005	0.117160037139533
503	TC08001545.hg_1	EIF3H	Alternative Last Exon	8:117669553-117671052	3.01614583217855	0.002560100995588	-0.104926570385571
518	TC05001463.hg_7	MRPS27	Complex Event	5:71593529-71616008	-3.00767098863187	0.002632579797926	0.119569398701041
521	TC12000885.hg_1	OAS3	Complex Event	12:113376512-113382281	-3.00638544840003	0.002643736430498	0.1253629951347
522	TC03000344.hg_16	ITIH1	Alternative First Exon	3:52821628-52822002	3.00117959087362	0.002689359007878	-0.131195769889601
525	TC22000608.hg_3	HPS4	Complex Event	22:26854543-26864517	2.99461071971933	0.002747953025637	-0.131833514473215
534	TC09001057.hg_10	ARHGEF39	Complex Event	9:35662224-35662509	-2.98100357540673	0.00287305438408	0.197514911445077
542	TC19000379.hg_1	ZNF101	Cassette Exon	19:19779775-19788673	2.97579721933442	0.002922280217395	-0.111091681029097
547	TC10001173.hg_9	CUL2	Complex Event	10:35360267-35379107	2.97245658872453	0.002954269846132	-0.129976553343711
550	TC03003410.hg_19	IFRD2	Complex Event	3:50326787-50326878	-2.96978091766402	0.002980121980142	0.106573731215963
551	TC02001524.hg_1	ADI1	Alternative 5' Splice Site	2:3502853-3504585	2.96926649985945	0.002985115839302	-0.103777008309244
554	TC01006297.hg_11	CDK11A	Alternative 5' Splice Site	1:1640572-1640957	2.96681075630613	0.003009061061857	-0.129848147876782
562	TC04000013.hg_1	PCGF3	Complex Event	4:724899-726233	-2.96216732514448	0.00305481724139	0.114439062516696
566	TC09000752.hg_16	POMT1	Complex Event	9:134381840-134382755	2.95938762980378	0.003082510973863	-0.153784809197053
569	TC02000589.hg_33	ANKRD36	Complex Event	2:97864228-97866071	-2.95671983204764	0.00310930499066	0.107102479130551
575	TC06002136.hg_12	AHI1	Complex Event	6:135813429-135818721	-2.95113554731325	0.003166079413486	0.160543181380255
577	TC06001102.hg_1	C6orf211	Complex Event	6:151773721-151779463	-2.94942046784428	0.003183705044085	0.114377623062265
582	TC08001751.hg_7	TONSL	Retained Intron	8:145667795-145668060	2.94046916701133	0.003277156154784	-0.160842961267671
583	TC04000845.hg_4	CLCN3	Complex Event	4:170616789-170618414	-2.94022087397759	0.003279783578745	0.133114029795338
588	TC22001467.hg_3	APOBEC3F	Retained Intron	22:39441225-39441433	2.93619633906667	0.003322639487267	-0.173496436392813
589	TC22000128.hg_3	RAB36	Alternative Last Exon	22:23498219-23506537	-2.93606957706474	0.003323997580399	0.102438024337511
591	TC03000649.hg_1	FAM86JP	Alternative 3' Splice Site	3:125635562-125637707	2.93509427113467	0.00333446366016	-0.109009742724458
593	TC01001319.hg_4	RHBG	Alternative 3' Splice Site	1:156348190-156351138	2.93304193596012	0.003356585507729	-0.113614980830511
596	TC03000268.hg_4	PTPN23	Complex Event	3:47437707-47446495	-2.9299462519436	0.003390206378759	0.111796555249265
598	TC11000647.hg_2	DRAP1	Alternative First Exon	11:65687014-65687251	2.92772337347234	0.003414536904642	-0.103422479167936
599	TC02004971.hg_2	INO80B	Complex Event	2:74683063-74683275	-2.9266170926677	0.003426704852728	0.103012249664129
602	TC0X002345.hg_7	LINC00893	Alternative First Exon	X:148614590-148615165	2.92072340723974	0.003492197147358	-0.105031166870166
616	TC17000223.hg_5	PRPSAP2	Complex Event	17:18827297-18833853	2.90766503177566	0.003641381515554	-0.123341205144978
617	TC15000724.hg_10	IDH3A	Complex Event	15:78449973-78453923	-2.90755562474938	0.003642655545234	0.102252929730898
622	TC01003004.hg_10	PHTF1	Alternative First Exon	1:114269040-114300321	-2.90456567838466	0.003677630348423	0.129880883927777
624	TC11001397.hg_5	DENND5A	Cassette Exon	11:9228329-9286508	-2.90419018134396	0.00368204422657	0.152069822439715
633	TC20001753.hg_8	ATP5E	Retained Intron	20:57603896-57605358	-2.89754316374957	0.003760979810223	0.100921103345582
635	TC12001548.hg_4	SP7	Complex Event	12:53723204-53729930	2.89674321567685	0.003770582433605	-0.174653574252945
636	TC01001505.hg_3	SUCO	Cassette Exon	1:172544763-172546904	-2.89577201378278	0.003782270743907	0.101233539302999
643	TC22000096.hg_4	PPIL2	Cassette Exon	22:22029404-22035588	2.88906798705429	0.003863855247844	-0.130197697383712
644	TC05000372.hg_1	F2RL1	Complex Event	5:76114826-76128515	2.88900214719685	0.003864664351882	-0.113655524911606
646	TC01006296.hg_29	CDK11B	Alternative 5' Splice Site	1:1577362-1577747	2.88809498169471	0.003875828163038	-0.123502929114524
667	TC02001301.hg_8	CTDSP1	Complex Event	2:219267128-219267758	2.86701413840266	0.004143645007735	-0.129163752142123
673	TC22001427.hg_14	APOBEC3D	Retained Intron	22:39421354-39421562	2.86252933830132	0.004202743495346	-0.213938679536849
679	TC20001046.hg_1	RGS19	Complex Event	20:62707999-62710647	-2.85911364354897	0.004248265623057	0.10313785963839
680	TC17001982.hg_11	C17orf62	Complex Event	17:80404572-80407046	-2.85813900280962	0.004261336748516	0.101884829665138
682	TC01000478.hg_3	MANEAL	Complex Event	1:38261518-38265239	-2.85423055038071	0.004314121071881	0.100092619103825
683	TC13000652.hg_3	SUCLA2	Complex Event	13:48547527-48575316	2.85291145990267	0.004332068972856	-0.133902961251739
684	TC07002083.hg_6	NCAPG2	Cassette Exon	7:158451100-158456876	-2.85248308603932	0.004337912088546	0.121172671770641
698	TC20000273.hg_16	SRC	Retained Intron	20:36022396-36022577	2.84250224925216	0.004476091526731	-0.111524302319969
701	TC17001457.hg_14	MED24	Complex Event	17:38192048-38209551	2.83943251334479	0.004519385368659	-0.117555316225651
704	TC11001924.hg_1	CDCA5	Retained Intron	11:64846659-64846825	2.83651034724023	0.004560950044764	-0.142266995153742
709	TC01002607.hg_7	MUTYH	Retained Intron	1:45798160-45798246	2.8345216492396	0.004589434820274	-0.137666716357566
716	TC14000326.hg_13	KTN1	Complex Event	14:56128330-56133959	2.82531417856475	0.004723427633702	-0.181093815113366
720	TC10000476.hg_1	VCL	Complex Event	10:75758133-75830428	2.81937903756604	0.004811666254702	-0.112192395819769
722	TC17001059.hg_9	NLRP1	Complex Event	17:5487279-5487613	-2.81793387356953	0.004833376303485	0.130757311137272
735	TC0X001101.hg_3	EDA2R	Complex Event	X:65822639-65835776	-2.80764088558696	0.004990584481394	0.109345133972271
737	TC12000403.hg_6	LETMD1	Alternative First Exon	12:51442082-51442817	-2.80659422525019	0.005006826704546	0.115931546221561
739	TC02004920.hg_10	LRRFIP1	Complex Event	2:238617273-238657007	-2.80642418739377	0.005009469884684	0.116696399604456
741	TC08000858.hg_2	LRRC14	Retained Intron	8:145748717-145749020	2.80538256760461	0.005025689062311	-0.118771309274052
744	TC07000520.hg_9	DMTF1	Complex Event	7:86815296-86817408	2.8038115217201	0.005050241813361	-0.218304978274443
745	TC03000906.hg_1	MYNN	Cassette Exon	3:169491250-169492053	-2.8023425948613	0.005073296663181	0.126050015100342
762	TC07001489.hg_28	STAG3L3	Retained Intron	7:72469313-72469578	2.79052098887035	0.005262328817338	-0.162301335081312
778	TC10000575.hg_1	TMEM254	Complex Event	10:81838542-81841597	-2.77768309715723	0.005474798494432	0.108275789063357
784	TC02002882.hg_18	USP40	Complex Event	2:234394623-234398011	-2.76979264744982	0.005609198911143	0.124357416865889
786	TC08001264.hg_6	ASPH	Complex Event	8:62550562-62555447	-2.76961101245529	0.00561232750511	0.119246777233504
789	TC17000675.hg_19	LUC7L3	Complex Event	17:48828055-48829561	-2.76780159611315	0.005643580083034	0.189800136276363
793	TC10000961.hg_7	DIP2C	Alternative Last Exon	10:530888-532470	2.76664283346469	0.005663676823966	-0.102918709863217
795	TC09000852.hg_1	EHMT1	Complex Event	9:140513501-140611078	2.76508832910149	0.005690738407662	-0.10921875085624
797	TC05001871.hg_1	HDAC3	Complex Event	5:141005331-141005761	2.76418154121486	0.005706578025707	-0.222174214619307
802	TC14000538.hg_2	TTC8	Alternative 3' Splice Site	14:89307267-89307381	-2.7593872664617	0.005790986362434	0.113884378169295
803	TC01003397.hg_1	IGSF8	Alternative 3' Splice Site	1:160061398-160061598	2.75935942538532	0.005791479804666	-0.114978436078097
806	TC02002484.hg_1	FIGN	Complex Event	2:164468316-164592348	2.75707866751559	0.005832031881309	-0.121166218924282
825	TC01000777.hg_11	RABGGTB	Complex Event	1:76251959-76253182	-2.74378641983892	0.006073503911674	0.108043247741118
831	TC06000005.hg_9	IRF4	Alternative Last Exon	6:397252-401777	2.73980499474	0.006147564698606	-0.176155673905752
838	TC20000521.hg_4	TNFRSF6B	Complex Event	20:62293296-62293899	2.73620491095282	0.006215231047432	-0.147263881273321
867	TC20000521.hg_8	TNFRSF6B	Retained Intron	20:62319123-62319290	2.71322848458319	0.006663114672854	-0.153818935277318
889	TC07001344.hg_1	TMED4	Complex Event	7:44619227-44621048	2.70074223772239	0.006918493476191	-0.1319888167343
890	TC01002668.hg_2	MAGOH	Complex Event	1:53694626-53701249	-2.70066770444282	0.006920043934716	0.104511021435234
899	TC03000992.hg_8	EIF2B5	Complex Event	3:183858403-183859713	-2.69363638406616	0.007067722312412	0.107578263948332
903	TC13000394.hg_13	CARKD	Alternative 3' Splice Site	13:111267994-111274563	2.69039414954809	0.007136767164407	-0.110701279596977
916	TC01001113.hg_1	BCL9	Alternative First Exon	1:147013182-147076570	2.68358244783466	0.007283801313423	-0.104397544934888
929	TC17002906.hg_1	KRT19	Retained Intron	17:39680249-39680395	2.68037868655346	0.007353891459416	-0.167525888199114
930	TC05000298.hg_1	CCNB1	Alternative 3' Splice Site	5:68463110-68463735	2.67996334226286	0.00736302230358	-0.10246810023622
936	TC14001127.hg_6	TRIM9	Alternative 3' Splice Site	14:51467546-51475798	-2.67478915344987	0.007477626176247	0.100187550232226
945	TC01006429.hg_7	NBPF9	Complex Event	1:144593965-144595854	-2.67371028163994	0.007501722862316	0.156447191035815
949	TC17000013.hg_8	WDR81	Retained Intron	17:1633781-1634049	2.67029915237054	0.007578369497019	-0.100477811593686
954	TC11002195.hg_8	TAF1D	Complex Event	11:93467826-93469307	-2.66586181695877	0.007679124945003	0.11164312579306
955	TC03000319.hg_1	MANF	Retained Intron	3:51422867-51423639	2.66561029812833	0.007684871796611	-0.110339346891409
970	TC08001015.hg_12	ASAH1	Complex Event	8:17933096-17942185	2.65789253357193	0.007863096206322	-0.123452893007
972	TC13000286.hg_9	LMO7	Alternative 5' Splice Site	13:76408523-76409369	2.65606039384213	0.007905945422154	-0.113219231990003
974	TC01002903.hg_4	DPYD	Complex Event	1:98293752-98386440	2.6555862055785	0.007917069527738	-0.103177408245589
1004	TC07001537.hg_1	TMEM120A	Complex Event	7:75616541-75616678	-2.6375890183103	0.008349770739192	0.110180795860781
1008	TC01002493.hg_7	SFPQ	Alternative Last Exon	1:35643002-35643637	-2.6366296481017	0.008373419556239	0.104090270409244
1013	TC6_apd_hap1000118.hg_6	HLA-DMA	Cassette Exon	6_apd_hap1:4205569-4207715	-2.63257999217153	0.008473906582667	0.148490636365431
1014	TC6_dbb_hap3000210.hg_6	HLA-DMA	Cassette Exon	6_dbb_hap3:4199921-4202067	-2.63257999217153	0.008473906582667	0.148490636365431
1017	TC08001175.hg_13	PLAT	Complex Event	8:42050729-42065012	2.63162046319549	0.008497873527553	-0.101823478015017
1037	TC09001508.hg_13	AKNA	Complex Event	9:117139340-117143340	2.62052087478727	0.008779555489951	-0.126215805130674
1043	TC05000209.hg_17	PARP8	Complex Event	5:50055566-50057655	-2.61647505781596	0.008884285491194	0.132524830078694
1058	TC12001355.hg_10	CAPRIN2	Cassette Exon	12:30884444-30887902	-2.60906880844773	0.009078898459582	0.153936906229849
1072	TC04000039.hg_10	ADD1	Complex Event	4:2906742-2909470	2.59902848452099	0.009348801533555	-0.109348502165441
1079	TC14001304.hg_14	ABCD4	Complex Event	14:74759951-74762557	2.59606458480569	0.009429833838589	-0.126454371800957
1083	TC04001819.hg_1	PDLIM3	Complex Event	4:186435491-186446174	-2.59232637441754	0.009532928659946	0.155322022570736
1097	TC13000571.hg_5	SUPT20H	Alternative 3' Splice Site	13:37591465-37593479	-2.58619337677358	0.009704246947489	0.136941915160473
1109	TC01003546.hg_4	KIAA0040	Complex Event	1:175146820-175161996	2.57956153508238	0.009892583190149	-0.180355856953967
1110	TC01002459.hg_15	SPOCD1	Retained Intron	1:32258002-32258279	2.57918775895009	0.009903294272475	-0.115839639306026
