# Supplementary material for: A bioinformatic analysis identifies circadian expression of splicing factors and time-dependent alternative splicing events in the HD-MY-Z cell line
Source: Sci Rep. 2019 Jul 30;9:11062. doi: 10.1038/s41598-019-47343-w (PMC6667479; doi:10.1038/s41598-019-47343-w)
Supplement: Supplementary file 11 — Table S7 [file 41598_2019_47343_MOESM11_ESM.xls]

## Sheet: Supplemental_Table_S5
	Transcription Cluster	Gene.name	Event.Type	Genomic.Position	Splicing.Z.Value	Splicing.Pvalue	Delta.PSI
1	TC18000423.hg_2	SS18	Cassette Exon	18:23615091-23618519	-6.03627645503042	1.57710973182195E-09	0.29941161138303
2	TC12001225.hg_2	MAGOHB	Alternative 5' Splice Site	12:10763279-10766140	-5.23494017550497	1.65038310074466E-07	0.1040952772882
4	TC08002613.hg_1	LOXL2	Cassette Exon	8:23155635-23159540	-4.99952327387226	5.74722350539676E-07	0.152560260604492
7	TC06001280.hg_3	GFOD1	Complex Event	6:13365894-13486870	4.925603442373	8.41004049703503E-07	-0.156437484198865
8	TC05000391.hg_9	PAPD4	Retained Intron	5:78908592-78908834	4.92472184960352	8.44804354874032E-07	-0.133708467628662
9	TC02001683.hg_4	EIF2B4	Retained Intron	2:27591006-27591239	4.88762186661317	1.02061318737724E-06	-0.151326540849297
12	TC19001620.hg_1	ERCC1	Alternative First Exon	19:45910591-45916935	-4.83778657148362	1.31293010616622E-06	0.16847866067169
13	TC08000846.hg_3	HGH1	Retained Intron	8:145438924-145439120	4.82620035860937	1.39162510649168E-06	-0.122902138684857
15	TC08001264.hg_8	ASPH	Cassette Exon	8:62557191-62563609	-4.72769272130058	2.27085491755307E-06	0.124972942458523
17	TC11001894.hg_2	ATL3	Retained Intron	11:63426627-63426703	-4.71452051061787	2.42280599736048E-06	0.137500501763942
18	TC01000417.hg_5	KHDRBS1	Alternative Last Exon	1:32508320-32526453	4.68777170096684	2.76195881262268E-06	-0.123145582384513
30	TC01001299.hg_1	FDPS	Complex Event	1:155278756-155282046	-4.58858707378496	4.46256163143813E-06	0.139090521775279
31	TC16001158.hg_3	GOT2	Retained Intron	16:58752204-58752431	4.56179106806314	5.07191038043401E-06	-0.142191700317191
32	TC02001556.hg_11	MBOAT2	Complex Event	2:9028203-9143669	-4.56115073402785	5.08740427185735E-06	0.128197538437972
33	TC07002062.hg_5	LOC100506302	Complex Event	7:155436298-155437056	-4.55244100203236	5.30270341078601E-06	0.11833773328049
34	TC6_cox_hap2000252.hg_3	DDX39B	Alternative First Exon	6_cox_hap2:3008844-3010219	4.55101228361984	5.33884307501541E-06	-0.154243916484642
35	TC6_qbl_hap6000230.hg_3	DDX39B	Alternative First Exon	6_qbl_hap6:2792862-2794237	4.55101228361984	5.33884307501541E-06	-0.154243916484642
36	TC6_mann_hap4000202.hg_4	DDX39B	Alternative First Exon	6_mann_hap4:2842097-2843472	4.55101057813572	5.33888635609988E-06	-0.152974574821386
37	TC6_ssto_hap7000204.hg_4	DDX39B	Alternative First Exon	6_ssto_hap7:2829987-2831362	4.54879173070863	5.3954808032446E-06	-0.155071168200999
38	TC6_dbb_hap3000231.hg_4	DDX39B	Alternative First Exon	6_dbb_hap3:2784762-2786137	4.54701084104271	5.4413196450092E-06	-0.15267772167003
40	TC6_mcf_hap5000216.hg_4	DDX39B	Alternative First Exon	6_mcf_hap5:2878932-2880307	4.54185927797382	5.57602584464593E-06	-0.153546089008029
46	TC05000731.hg_3	WDR55	Retained Intron	5:140048575-140048664	4.47881390233547	7.50589333449147E-06	-0.144602123363299
48	TC09000652.hg_6	PBX3	Complex Event	9:128510902-128691934	-4.44837145901282	8.65238034684657E-06	0.137074059570796
50	TC11003447.hg_2	PTPMT1	Cassette Exon	11:47587538-47593023	-4.43348409634549	9.27223500932728E-06	0.161373855941286
54	TC02001232.hg_4	CCNYL1	Cassette Exon	2:208591600-208602135	-4.37191135554351	1.23163533573042E-05	0.137678429244607
55	TC17000517.hg_8	FKBP10	Retained Intron	17:39976713-39977199	4.36765364947645	1.25588441755576E-05	-0.132917965685299
58	TC01001586.hg_6	SMG7	Alternative 3' Splice Site	1:183511499-183513488	4.33363992360861	1.46663988970331E-05	-0.212025465520933
59	TC20000467.hg_4	NELFCD	Retained Intron	20:57564076-57564543	4.3184683188049	1.5711576955606E-05	-0.134424667990748
60	TC01006297.hg_12	CDK11A	Complex Event	1:1641079-1647785	4.31429355643552	1.60114074357436E-05	-0.15387001501579
63	TC03001286.hg_17	LRRFIP2	Complex Event	3:37216096-37217551	4.30507730044198	1.66927437471288E-05	-0.176281548055731
64	TC02000019.hg_4	TRAPPC12	Alternative First Exon	2:3392441-3405548	4.30089317637616	1.70111055178532E-05	-0.113552227452393
66	TC01002903.hg_4	DPYD	Complex Event	1:98293752-98386440	4.2913845433263	1.77562517954441E-05	-0.136467842562733
67	TC0X000388.hg_3	OGT	Complex Event	X:70764485-70767757	4.29024560803363	1.7847562407324E-05	-0.35743593058229
69	TC02000089.hg_3	DDX1	Complex Event	2:15732073-15739793	-4.26982051914801	1.95630329753312E-05	0.13502822590683
70	TC09001617.hg_3	DPM2	Retained Intron	9:130698934-130699713	4.26099137229893	2.03522090836053E-05	-0.113205447074894
71	TC17000517.hg_7	FKBP10	Complex Event	17:39975927-39976521	4.25942944425754	2.04949377755808E-05	-0.128523166682011
73	TC09001730.hg_3	SDCCAG3	Alternative 5' Splice Site	9:139300430-139301597	4.25003434454652	2.13737740392103E-05	-0.193366130181212
77	TC17000086.hg_5	ELP5	Retained Intron	17:7162245-7162890	4.21903872233552	2.45346137259803E-05	-0.111681438380111
84	TC01001259.hg_5	CHTOP	Retained Intron	1:153614905-153615703	4.16578535499403	3.10282539818829E-05	-0.102563093298104
85	TC15000433.hg_1	TEX9	Retained Intron	15:56657675-56657777	4.16000572315538	3.18239619814198E-05	-0.142460715273981
86	TC07001916.hg_8	PARP12	Complex Event	7:139726148-139728413	-4.15490175343242	3.25427343419535E-05	0.146768725794981
88	TC0Y000067.hg_1	FAM224B	Alternative Last Exon	Y:20491194-20515096	4.15355919614942	3.27343480145048E-05	-0.145394315996151
89	TC22000096.hg_14	PPIL2	Complex Event	22:22049785-22051036	-4.15183894100308	3.29814346563968E-05	0.105926501494269
90	TC6_apd_hap1000079.hg_4	DDX39B	Alternative First Exon	6_apd_hap1:2813870-2815245	4.14576554339693	3.38680243397619E-05	-0.126057793026993
92	TC05002135.hg_5	HNRNPH1	Retained Intron	5:179044933-179044990	4.13409827040149	3.56350984052588E-05	-0.103192846001055
94	TC07001039.hg_2	INSIG1	Complex Event	7:155090076-155093961	4.12188126303756	3.75790891553156E-05	-0.102298212852262
95	TC22000608.hg_24	HPS4	Complex Event	22:26873102-26877688	-4.12172290010099	3.7604936999722E-05	0.114284037511548
96	TC07000692.hg_4	DUS4L	Complex Event	7:107204654-107205033	4.11890414788493	3.80678444010976E-05	-0.132711662207402
98	TC06004114.hg_5	DDX39B	Alternative First Exon	6:31499182-31500557	4.11014001788577	3.95419275103083E-05	-0.129868634456505
99	TC09000718.hg_11	LINC00963	Complex Event	9:132267322-132275698	-4.10363175040263	4.06714662849607E-05	0.18071569209519
102	TC09001634.hg_2	WDR34	Complex Event	9:131398717-131402970	-4.09673222816796	4.19023117251214E-05	0.183870511108275
103	TC17001064.hg_2	KIAA0753	Complex Event	17:6526417-6528075	4.09165421948595	4.28306964831037E-05	-0.156842491328976
104	TC02002117.hg_7	FAHD2B	Complex Event	2:97748489-97749773	-4.08697775630683	4.37029001859188E-05	0.184321763602121
105	TC0X001358.hg_5	AIFM1	Complex Event	X:129271160-129299525	-4.07737659060694	4.55466904348156E-05	0.121685213906363
106	TC08000650.hg_4	RIMS2	Alternative Last Exon	8:104778765-104897526	4.07653263790452	4.57122417783987E-05	-0.104749509490507
110	TC19001488.hg_2	ZNF607	Alternative 3' Splice Site	19:38198910-38200597	4.03910511827384	5.36555165693118E-05	-0.137932964693228
111	TC22000046.hg_8	CDC45	Retained Intron	22:19502410-19502488	4.03113967055978	5.55070443212991E-05	-0.167767334648351
115	TC03003358.hg_30	ACY1	Complex Event	3:52021077-52021572	4.02543408548246	5.68703092801997E-05	-0.157991970394619
117	TC04000717.hg_1	LSM6	Complex Event	4:147096963-147104064	4.00232850508826	6.27221289875597E-05	-0.168123547849846
118	TC01003006.hg_8	PTPN22	Complex Event	1:114381242-114397093	-4.00007884033216	6.33213845544543E-05	0.117822079361399
121	TC0Y000170.hg_1	FAM224B	Alternative First Exon	Y:19664680-19688583	3.97944494238753	6.90763545802601E-05	-0.146565193313604
122	TC0X001064.hg_1	SMC1A	Alternative 5' Splice Site	X:53407107-53407541	3.97623013968518	7.00163695731609E-05	-0.179110092246927
123	TC03001387.hg_10	NCKIPSD	Complex Event	3:48720474-48723609	-3.96817313923253	7.24257082483564E-05	0.108373491744513
124	TC04000454.hg_2	ENOPH1	Cassette Exon	4:83369174-83375875	-3.964899338556	7.34269262245139E-05	0.115157016500045
125	TC6_qbl_hap6000142.hg_4	CCHCR1	Complex Event	6_qbl_hap6:2408916-2412017	-3.9636365992742	7.38165935301714E-05	0.129869475142254
126	TC6_mann_hap4000129.hg_4	CCHCR1	Complex Event	6_mann_hap4:2461437-2464532	-3.95764176879467	7.56933632339487E-05	0.142420259835949
127	TC6_mcf_hap5000129.hg_4	CCHCR1	Complex Event	6_mcf_hap5:2495015-2498110	-3.95764176879467	7.56933632339487E-05	0.142420259835949
128	TC6_cox_hap2000152.hg_4	CCHCR1	Complex Event	6_cox_hap2:2627839-2630929	-3.95734534743316	7.5787323154053E-05	0.136108992945941
129	TC6_dbb_hap3000141.hg_4	CCHCR1	Complex Event	6_dbb_hap3:2410209-2413299	-3.95734534743316	7.5787323154053E-05	0.136108992945941
130	TC06002136.hg_10	AHI1	Complex Event	6:135813429-135818326	-3.95422634177047	7.67826971798474E-05	0.222031552535337
131	TC09000664.hg_10	SLC2A8	Complex Event	9:130162285-130165939	3.95314738178536	7.71298960105457E-05	-0.117254980940013
132	TC01006391.hg_4	HNRNPU	Alternative Last Exon	1:245023776-245025763	3.95259740181444	7.73074448812236E-05	-0.152799886384372
136	TC15000575.hg_3	TLN2	Alternative First Exon	15:62881961-62942283	-3.9418964651453	8.08398733761186E-05	0.147237540930429
137	TC06001520.hg_3	CCHCR1	Complex Event	6:31113079-31116182	-3.93987530113773	8.15239736413375E-05	0.152778777023529
138	TC19000169.hg_8	PPAN-P2RY11	Complex Event	19:10221698-10224309	3.93947773060492	8.1659181171225E-05	-0.13832240825275
143	TC13000049.hg_4	TNFRSF19	Alternative Last Exon	13:24167594-24190006	3.92830567567	8.5546434431761E-05	-0.105092141311396
144	TC6_mcf_hap5000180.hg_9	VPS52	Cassette Exon	6_mcf_hap5:4711369-4711749	-3.92740628802952	8.58668607128896E-05	0.117230657751465
145	TC6_ssto_hap7000174.hg_9	VPS52	Cassette Exon	6_ssto_hap7:4717801-4718181	-3.92740628802952	8.58668607128896E-05	0.117230657751465
146	TC06001581.hg_9	VPS52	Cassette Exon	6:33237596-33237976	-3.91800928569124	8.92832676988672E-05	0.119066596195968
147	TC6_cox_hap2000205.hg_9	VPS52	Cassette Exon	6_cox_hap2:4681406-4681786	-3.91800928569124	8.92832676988672E-05	0.119066596195968
148	TC6_dbb_hap3000191.hg_9	VPS52	Cassette Exon	6_dbb_hap3:4518918-4519298	-3.91800928569124	8.92832676988672E-05	0.119066596195968
149	TC6_qbl_hap6000193.hg_9	VPS52	Cassette Exon	6_qbl_hap6:4469845-4470225	-3.91800928569124	8.92832676988672E-05	0.119066596195968
151	TC20000521.hg_8	TNFRSF6B	Retained Intron	20:62319123-62319290	3.91427811072298	9.06750771983718E-05	-0.234667492936189
154	TC22001493.hg_3	CSNK1E	Complex Event	22:38692692-38694791	3.8757676774944	0.00010628906122	-0.136324226855656
157	TC16001265.hg_4	LOC283922	Retained Intron	16:74386101-74386195	3.85878734427908	0.000113951035679	-0.155164849999963
160	TC0X001113.hg_3	PDZD11	Complex Event	X:69509204-69509710	-3.84312097551041	0.000121479549678	0.139511866002182
161	TC14000622.hg_1	CCNK	Complex Event	14:99967208-99968544	-3.84225610470329	0.000121908532504	0.175953099013034
165	TC02002882.hg_18	USP40	Complex Event	2:234394623-234398011	-3.83009885473879	0.000128091790162	0.125661355734614
166	TC21000261.hg_1	DIP2A	Complex Event	21:47879135-47916901	-3.82769931867214	0.000129346630706	0.113142915580832
167	TC19001201.hg_5	ZNF490	Cassette Exon	19:12720016-12721378	-3.8246202119659	0.000130973828783	0.137507353600298
171	TC17001457.hg_14	MED24	Complex Event	17:38192048-38209551	3.80900991090414	0.00013952436586	-0.172813150627749
176	TC01000520.hg_11	CTPS1	Retained Intron	1:41474386-41474466	3.7920324435527	0.000149419387671	-0.105404053353905
178	TC09000196.hg_8	TMEM8B	Complex Event	9:35841264-35842389	3.77523427941435	0.00015985734991	-0.113684962903463
180	TC01002903.hg_7	DPYD	Complex Event	1:98293752-98386440	-3.76805110681972	0.000164527023658	0.103784638525999
181	TC06001553.hg_13	DXO	Complex Event	6:31939458-31939706	-3.76786987230902	0.00016464648498	0.126177864844899
182	TC6_cox_hap2000181.hg_12	DXO	Complex Event	6_cox_hap2:3449214-3449462	-3.76786987230902	0.00016464648498	0.126177864844899
183	TC6_dbb_hap3000170.hg_12	DXO	Complex Event	6_dbb_hap3:3225041-3225289	-3.76786987230902	0.00016464648498	0.126177864844899
184	TC6_mcf_hap5000156.hg_12	DXO	Complex Event	6_mcf_hap5:3319302-3319550	-3.76786987230902	0.00016464648498	0.126177864844899
185	TC6_qbl_hap6000171.hg_12	DXO	Complex Event	6_qbl_hap6:3233247-3233495	-3.76786987230902	0.00016464648498	0.126177864844899
186	TC6_ssto_hap7000149.hg_12	DXO	Complex Event	6_ssto_hap7:3272168-3272416	-3.76786987230902	0.00016464648498	0.126177864844899
193	TC02000164.hg_6	KHK	Complex Event	2:27317479-27319597	-3.75333713866955	0.000174495917173	0.144375432840662
197	TC09000666.hg_1	LRSAM1	Retained Intron	9:130213948-130214208	3.74482265876559	0.000180521242966	-0.10369606606228
198	TC20000072.hg_5	PLCB1	Complex Event	20:8770908-8862269	-3.74168581480124	0.000182789950516	0.18005181800753
199	TC20000484.hg_1	MTG2	Alternative Last Exon	20:60768680-60770858	3.73329841104759	0.000188988462869	-0.142002089611291
204	TC12001464.hg_4	WNT10B	Retained Intron	12:49361789-49361932	-3.71739570580396	0.000201287039147	0.13677295611901
207	TC13000652.hg_3	SUCLA2	Complex Event	13:48547527-48575316	3.71064609803931	0.000206730946008	-0.131758839474053
211	TC07000384.hg_4	ZNF107	Complex Event	7:64139714-64151626	-3.69167947348207	0.000222778109464	0.11100634751234
218	TC17000058.hg_10	ENO3	Complex Event	17:4855209-4856090	-3.67698229705772	0.000236009412365	0.12163800934738
219	TC01001989.hg_1	DESI2	Complex Event	1:244816657-244849899	3.67678138159966	0.000236195295492	-0.116795859008003
220	TC13000364.hg_2	ITGBL1	Complex Event	13:102105282-102220050	-3.67572392489955	0.000237175900454	0.100221629148212
221	TC05000969.hg_1	HMP19	Complex Event	5:173472846-173473737	-3.67495864115419	0.000237887947605	0.110293653401615
224	TC17002906.hg_1	KRT19	Retained Intron	17:39680249-39680395	3.66304534219625	0.00024923440017	-0.221546351756526
226	TC11000567.hg_1	SLC3A2	Complex Event	11:62623853-62648491	-3.66202854908655	0.000250225965629	0.103026264988515
227	TC19000247.hg_8	CC2D1A	Complex Event	19:14030015-14031370	-3.65931350522147	0.000252891806843	0.117327380071061
229	TC06000389.hg_6	SKIV2L	Complex Event	6:31928871-31929324	-3.64405605808775	0.000268374927064	0.158987516428764
231	TC05000391.hg_8	PAPD4	Complex Event	5:78908558-78908834	3.63866403842499	0.00027405604082	-0.118220202075358
232	TC04000013.hg_1	PCGF3	Complex Event	4:724899-726233	-3.6384697620779	0.000274262821976	0.1058563721698
235	TC11001172.hg_4	TIRAP	Complex Event	11:126153048-126160357	-3.62251272987051	0.000291755098266	0.110626048497726
237	TC08001264.hg_6	ASPH	Complex Event	8:62550562-62555447	-3.6193589514918	0.000295333735201	0.158416669780283
241	TC09002916.hg_3	FKBP15	Complex Event	9:115968858-115973757	-3.60670454410099	0.000310110421833	0.121291543272471
244	TC18000418.hg_3	OSBPL1A	Alternative Last Exon	18:21819346-21883682	-3.59663221516045	0.000322363766453	0.129675025321658
245	TC09001113.hg_19	ANKRD20A3	Complex Event	9:43108358-43133230	-3.59228904610351	0.000327785979056	0.135681065111255
250	TC14000948.hg_5	ACIN1	Retained Intron	14:23540395-23540636	3.5722645640856	0.000353907608383	-0.189625441948069
251	TC0X000587.hg_2	UBE2A	Complex Event	X:118709363-118716551	-3.57128767957456	0.000355230454044	0.145944492601821
254	TC16000708.hg_3	TUBB3	Retained Intron	16:89986616-89986998	-3.56352870916805	0.000365902655582	0.104512137252776
255	TC12000691.hg_4	C12orf29	Complex Event	12:88429515-88436602	-3.56351248738381	0.000365925278862	0.102745904664512
259	TC01003223.hg_6	PI4KB	Complex Event	1:151297393-151299747	3.55202891572153	0.00038227284884	-0.127205593152485
260	TC02002882.hg_2	USP40	Complex Event	2:234394623-234398011	3.55106088911852	0.000383681641508	-0.113990628929002
261	TC08001156.hg_2	TM2D2	Complex Event	8:38852924-38853732	3.54961348384871	0.000385797139738	-0.122600356181098
262	TC10000345.hg_2	ASAH2B	Complex Event	10:52502770-52509103	-3.54855365467054	0.000387353072357	0.123311557175568
264	TC05000795.hg_8	SH3RF2	Complex Event	5:145435794-145441989	-3.53683410850016	0.000404953938595	0.128276583053501
270	TC21000188.hg_3	MX2	Cassette Exon	21:42749908-42754337	-3.52846184482853	0.000417982199173	0.107660794007323
271	TC20000521.hg_10	TNFRSF6B	Alternative First Exon	20:62318991-62320408	-3.52493984030095	0.000423578975169	0.145330030887707
272	TC0X000180.hg_4	MID1IP1	Complex Event	X:38660740-38663936	-3.52232052717999	0.000427786583819	0.100363153921883
274	TC01002668.hg_2	MAGOH	Complex Event	1:53694626-53701249	-3.51645631529768	0.000437348622046	0.169072389457315
277	TC03001110.hg_16	LRCH3	Complex Event	3:197581316-197592294	-3.50918033943706	0.000449490015759	0.141440063835954
278	TC07001916.hg_6	PARP12	Complex Event	7:139726148-139728413	-3.50777719524354	0.000451867323853	0.105873814391026
281	TC0X001070.hg_1	PHF8	Retained Intron	X:53964492-53965595	3.5020219857432	0.000461741514768	-0.152620120454888
282	TC01000042.hg_2	ATAD3B	Alternative First Exon	1:1412730-1414024	3.49672532336627	0.000471006534288	-0.169719829134311
283	TC03000162.hg_8	CNOT10	Complex Event	3:32776468-32800950	-3.49596783019135	0.000472345642328	0.129899966067336
284	TC16000314.hg_5	LAT	Cassette Exon	16:28992936-28993677	-3.493254392513	0.000477171701863	0.159195638041382
289	TC03001110.hg_14	LRCH3	Complex Event	3:197581316-197592294	3.47276895974544	0.000515118586959	-0.15710943659658
295	TC01006325.hg_2	RWDD3	Complex Event	1:95699871-95709767	-3.46501941038648	0.000530193210887	0.100897273582704
297	TC6_cox_hap2000252.hg_4	DDX39B	Complex Event	6_cox_hap2:3010350-3012806	3.46421704610771	0.000531777256242	-0.187929273911276
298	TC6_qbl_hap6000230.hg_4	DDX39B	Complex Event	6_qbl_hap6:2794368-2796824	3.46421704610771	0.000531777256242	-0.187929273911276
299	TC6_mann_hap4000202.hg_5	DDX39B	Complex Event	6_mann_hap4:2843603-2846058	3.46421625280256	0.000531778824583	-0.187809544350957
300	TC6_dbb_hap3000231.hg_5	DDX39B	Complex Event	6_dbb_hap3:2786268-2788724	3.46235470303974	0.000535470947872	-0.187798886216278
304	TC6_mcf_hap5000216.hg_5	DDX39B	Complex Event	6_mcf_hap5:2880438-2882894	3.45995391078092	0.000540267852236	-0.187984667511284
306	TC07000844.hg_1	C7orf73	Complex Event	7:135347342-135373652	-3.45691581612397	0.00054639551164	0.118077271770974
315	TC03001824.hg_21	PIK3CB	Complex Event	3:138478201-138553537	-3.43905878685937	0.000583740458156	0.146151271997111
317	TC21000198.hg_2	ABCG1	Alternative 3' Splice Site	21:43679612-43680099	-3.43572069248147	0.000590979905974	0.105884109091315
318	TC16002091.hg_4	TMEM231	Retained Intron	16:75589871-75589969	3.43480441817837	0.000592981633139	-0.143596654130939
320	TC19000247.hg_7	CC2D1A	Alternative Last Exon	19:14030764-14031370	3.43349737020109	0.000595847983745	-0.105498489617526
323	TC15000395.hg_10	USP8	Cassette Exon	15:50774262-50781998	-3.43113631335557	0.000601058486316	0.160937887693571
326	TC16000768.hg_4	RPS2	Retained Intron	16:2014629-2014808	3.42648450798403	0.000611448640088	-0.128859268645839
328	TC13000021.hg_4	ZMYM2	Retained Intron	13:20567704-20567966	3.42451905588361	0.000615888650496	-0.127281565927244
329	TC03001704.hg_12	KPNA1	Complex Event	3:122172848-122180071	-3.41851333458807	0.000629642325261	0.147603284044823
330	TC06000588.hg_4	CNPY3	Cassette Exon	6:42902336-42903312	-3.41817831551657	0.000630417902322	0.114819762092175
332	TC02005056.hg_7	ABCB6	Alternative Last Exon	2:220080902-220081086	3.41517689990551	0.000637406004701	-0.171961665861702
333	TC01001259.hg_1	CHTOP	Retained Intron	1:153609129-153610771	3.41357982217367	0.000641153736505	-0.211406352715133
336	TC21001066.hg_1	C21orf33	Complex Event	21:45553720-45555942	-3.41109355849561	0.000647028858802	0.129590901362749
337	TC6_ssto_hap7000204.hg_5	DDX39B	Complex Event	6_ssto_hap7:2831493-2833949	3.40991742639931	0.000649825507627	-0.186071023003071
339	TC6_apd_hap1000079.hg_5	DDX39B	Complex Event	6_apd_hap1:2815376-2817832	3.40854970390105	0.000653091863495	-0.180448419105998
341	TC14002315.hg_3	C14orf80	Complex Event	14:105959071-105963694	3.4001132765945	0.000673579421924	-0.131563847619329
342	TC01001586.hg_5	SMG7	Cassette Exon	1:183495902-183497091	-3.3988859135853	0.000676609334643	0.111196063880377
346	TC03001449.hg_1	WDR82	Alternative Last Exon	3:52301034-52304825	3.39555507506708	0.000684895931186	-0.111717209229887
348	TC01002616.hg_12	PIK3R3	Complex Event	1:46546422-46598456	3.39185069734426	0.00069422257834	-0.154147928841702
354	TC01000478.hg_5	MANEAL	Complex Event	1:38261518-38265239	-3.38544494512297	0.000710629629519	0.131840669549519
363	TC02002470.hg_5	RBMS1	Complex Event	2:161137875-161141286	-3.36757593415377	0.000758321402194	0.11419129629953
378	TC01003283.hg_3	RAB13	Retained Intron	1:153955076-153955195	-3.35002053731554	0.000808055688959	0.177435379897699
392	TC01002459.hg_15	SPOCD1	Retained Intron	1:32258002-32258279	3.32438534481995	0.000886136618569	-0.127537883123436
394	TC01003551.hg_5	RFWD2	Cassette Exon	1:176104222-176118142	-3.32417924531489	0.000886791789812	0.115181544809826
404	TC13000025.hg_2	IFT88	Cassette Exon	13:21157158-21165106	-3.31111543896385	0.00092924865703	0.120969532060055
411	TC19001300.hg_7	MEF2BNB	Alternative First Exon	19:19261573-19291495	-3.30548204171118	0.000948131797371	0.107171264384784
412	TC17002859.hg_3	BPTF	Complex Event	17:65871136-65887960	-3.30298107718438	0.000956628429629	0.21566238387357
413	TC01000372.hg_8	THEMIS2	Complex Event	1:28203239-28208482	-3.3015767054166	0.000961430426589	0.156353499222278
415	TC04000611.hg_3	USP53	Cassette Exon	4:120183019-120188475	3.30090772031496	0.000963725742643	-0.106465811436328
416	TC22000260.hg_15	MCM5	Retained Intron	22:35819334-35820147	3.30050484888157	0.000965110458849	-0.12164988327094
420	TC05000601.hg_3	GRAMD3	Complex Event	5:125781282-125801118	-3.29839921451269	0.000972377801358	0.128794908980652
426	TC02002792.hg_2	GLB1L	Complex Event	2:220104555-220107236	-3.28554566521018	0.001017850419853	0.10571080087513
428	TC01000909.hg_1	S1PR1	Complex Event	1:101702547-101704378	3.28337211344929	0.001025731723604	-0.133815414297361
434	TC12000884.hg_2	OAS1	Complex Event	12:113346629-113348903	-3.28039175335769	0.001036630354326	0.10630141762675
437	TC03000684.hg_5	ACAD9	Retained Intron	3:128627107-128627816	3.26627875650694	0.001089709219869	-0.157130075444742
447	TC01003588.hg_5	TOR1AIP2	Complex Event	1:179834989-179846828	3.25631842097465	0.00112867096516	-0.112240106708444
454	TC03001372.hg_4	MAP4	Alternative 3' Splice Site	3:47894428-47894653	3.25079749658125	0.001150817957773	-0.151743435206686
458	TC03001704.hg_13	KPNA1	Alternative Last Exon	3:122176695-122180071	3.247712864756	0.001163366072178	-0.1259155029904
459	TC15001860.hg_3	VPS33B	Complex Event	15:91557663-91561035	-3.24756394387422	0.001163975061968	0.12675963881756
465	TC15000436.hg_11	LINC00926	Complex Event	15:57596815-57598616	3.24060173604461	0.001192777011199	-0.116178779367275
466	TC09000576.hg_18	RGS3	Alternative First Exon	9:116285210-116299076	-3.23959803929969	0.00119698308916	0.136745380817488
473	TC07001731.hg_2	SRPK2	Complex Event	7:104766321-104767440	3.23191951941997	0.001229616823743	-0.180428347289664
475	TC11001386.hg_4	STK33	Complex Event	11:8474453-8615630	-3.23029975665677	0.001236604932166	0.147265215169636
476	TC03001499.hg_10	PDHB	Retained Intron	3:58417711-58419358	3.23017914734597	0.001237126738734	-0.120359600336176
479	TC0X001397.hg_1	MOSPD1	Complex Event	X:134023222-134030847	-3.22629583577103	0.001254036642696	0.121620036081727
480	TC02001252.hg_1	SPAG16	Complex Event	2:214149343-214161986	3.22425436988379	0.001263011561942	-0.179885372959381
483	TC15002007.hg_7	SNRPA1	Retained Intron	15:101826498-101827113	3.22135874260823	0.001275843380601	-0.134204870323042
484	TC06001921.hg_5	SNORD50A	Retained Intron	6:86387210-86387513	-3.21988103903124	0.001282438024467	0.122176566151911
486	TC10001287.hg_2	ASAH2	Complex Event	10:51952472-51958811	-3.21947241881225	0.001284267145896	0.106848327141871
491	TC20001747.hg_4	EIF6	Retained Intron	20:33872064-33872184	3.21391123042918	0.001309401476059	-0.113558789265422
492	TC17000063.hg_7	USP6	Alternative Last Exon	17:5037291-5078329	-3.21182664600061	0.001318939360725	0.101195657358609
494	TC03003410.hg_21	IFRD2	Retained Intron	3:50327725-50327819	3.21100361383829	0.001322722713603	-0.102456389227578
501	TC07001509.hg_5	RFC2	Complex Event	7:73664110-73668601	-3.20579444852415	0.001346901650963	0.122823317863093
508	TC01002190.hg_2	DFFA	Complex Event	1:10521759-10523115	3.19785673910138	0.001384530438967	-0.120503343297103
513	TC17000675.hg_19	LUC7L3	Complex Event	17:48828055-48829561	-3.19080500932484	0.001418769977511	0.243469141205558
516	TC17001899.hg_5	RHBDF2	Retained Intron	17:74475091-74475164	3.18274568737908	0.001458856876444	-0.140545141046675
520	TC11000375.hg_2	TSPAN18	Alternative First Exon	11:44927958-44931256	3.17812661834698	0.001482300021841	-0.10783001348707
521	TC05001761.hg_11	ACSL6	Complex Event	5:131326660-131329829	3.17752830917711	0.001485361882272	-0.120159666456357
522	TC13000892.hg_9	PCID2	Alternative 3' Splice Site	13:113852575-113854741	-3.17706028967171	0.001487761043459	0.130504461194901
528	TC19001625.hg_12	EML2	Complex Event	19:46124895-46129963	3.16985924881148	0.001525127957102	-0.115661735647859
529	TC01000478.hg_3	MANEAL	Complex Event	1:38261518-38265239	-3.16969706838217	0.001525979395051	0.111777233236785
536	TC05000326.hg_5	SMN1	Retained Intron	5:70247821-70248266	3.15648684548966	0.001596820898154	-0.110371422901968
537	TC05002135.hg_8	HNRNPH1	Complex Event	5:179043219-179044022	3.15621256941315	0.001598323310602	-0.122437691766935
542	TC12000449.hg_1	HOXC11	Alternative 3' Splice Site	12:54367707-54368965	-3.14685856279199	0.001650347721314	0.162439449909942
543	TC19000871.hg_8	NDUFA3	Retained Intron	19:54609318-54609660	3.14348294756613	0.001669501427001	-0.118330248569324
546	TC12000818.hg_3	C12orf75	Complex Event	12:105724715-105760395	-3.13899317822509	0.001695293944205	0.170695913455625
549	TC02001441.hg_21	MLPH	Complex Event	2:238449176-238451210	-3.13473972607138	0.001720066488264	0.120665575746585
580	TC01001681.hg_3	TMEM183B	Alternative Last Exon	1:202984176-202985088	3.10362103295877	0.00191168024913	-0.128901649144465
590	TC11001964.hg_3	BRMS1	Retained Intron	11:66105753-66106192	3.09323607459821	0.001979865703877	-0.102193109743145
595	TC02000260.hg_5	EML4	Complex Event	2:42483770-42490318	-3.08525624091985	0.002033768548436	0.106624465247876
598	TC17000181.hg_2	TTC19	Alternative 3' Splice Site	17:15903559-15905229	3.08350821316212	0.002045754632384	-0.110209257971261
607	TC05000278.hg_1	TRAPPC13	Complex Event	5:64920933-64948372	-3.07489246182417	0.002105784658885	0.119790215724826
611	TC15000731.hg_3	PSMA4	Complex Event	15:78834561-78836532	-3.07129324198714	0.002131337174131	0.124261000820323
612	TC20000278.hg_1	RPRD1B	Complex Event	20:36662500-36676750	-3.07097815800099	0.002133587580176	0.160115035651896
614	TC16000570.hg_3	NFAT5	Alternative 3' Splice Site	16:69681070-69687139	3.0701878986594	0.002139241391972	-0.117490401175568
619	TC14001123.hg_7	NIN	Cassette Exon	14:51221585-51226575	3.06519315972153	0.002175294577488	-0.157605497009635
625	TC01001658.hg_6	PKP1	Complex Event	1:201287923-201289395	-3.05745359403605	0.002232262023665	0.107878329457039
629	TC08000277.hg_6	ERLIN2	Complex Event	8:37595547-37601873	3.05262304441406	0.002268507069923	-0.123992808325618
639	TC18000106.hg_3	CABYR	Complex Event	18:21719082-21735665	-3.04276294879958	0.002344169146614	0.286110447487157
640	TC06004114.hg_6	DDX39B	Complex Event	6:31500688-31503144	3.03736427302118	0.002386568548407	-0.175004815172838
656	TC0X001486.hg_10	CD99L2	Alternative 3' Splice Site	X:149983409-149984480	3.02597727401228	0.00247830929307	-0.12916499649355
659	TC0Y000356.hg_10	WASH1	Retained Intron	Y:59356131-59356791	3.02128836560641	0.002517015248564	-0.106979474656003
662	TC07000520.hg_9	DMTF1	Complex Event	7:86815296-86817408	3.01776718603829	0.002546444530519	-0.174557988775071
680	TC22000096.hg_5	PPIL2	Alternative 3' Splice Site	22:22035679-22036726	3.00292315521178	0.002673999415242	-0.128810332118948
702	TC05000775.hg_3	KIAA0141	Alternative First Exon	5:141314151-141316763	2.97987803094014	0.002883631761774	-0.107455797545085
704	TC17000237.hg_3	MAPK7	Alternative Last Exon	17:19283260-19283921	2.97632109928824	0.002917292356001	-0.140378907570152
705	TC12001598.hg_5	RNF41	Complex Event	12:56604352-56607742	-2.97473666445032	0.002932401595726	0.116861124318839
742	TC22000583.hg_1	GSTT1	Complex Event	22:24379511-24384120	-2.94338248009767	0.00324647054497	0.112471108541892
747	TC19001088.hg_1	RFX2	Cassette Exon	19:6016282-6039991	-2.93749329751767	0.003308773240631	0.136566026291675
750	TC02002484.hg_1	FIGN	Complex Event	2:164468316-164592348	2.93302186565612	0.003356802501179	-0.143031696546156
752	TC0X001221.hg_7	ARMCX6	Complex Event	X:100871756-100872875	-2.92668146016803	0.003425995796531	0.118455981095955
757	TC02001978.hg_3	SFXN5	Alternative 5' Splice Site	2:73227616-73228658	-2.91898009500151	0.00351178646979	0.110187683578043
764	TC10000883.hg_3	TACC2	Complex Event	10:123872744-123903087	-2.91286435139794	0.003581301346125	0.14670743419421
777	TC09000411.hg_2	SPIN1	Complex Event	9:91003453-91033765	-2.89806712563572	0.003754702193856	0.102175930489012
786	TC02002848.hg_18	TRIP12	Cassette Exon	2:230724290-230744698	-2.88961566243453	0.003857130843227	0.158718607326085
788	TC04001450.hg_2	TBCK	Complex Event	4:107157965-107163627	2.88738622048776	0.003884570736375	-0.135563712053297
794	TC11001245.hg_14	PDDC1	Complex Event	11:771104-771333	2.88266273587715	0.003943293908657	-0.107885912952645
798	TC02000460.hg_2	TTC31	Retained Intron	2:74717254-74717371	2.88175166978443	0.003954712754839	-0.148819826914005
801	TC02001329.hg_6	GMPPA	Retained Intron	2:220368935-220369950	2.87606704649813	0.004026641721203	-0.100577729815875
804	TC12001663.hg_2	DPY19L2	Cassette Exon	12:64015117-64020249	-2.86696695392725	0.004144262836574	0.151693368012772
806	TC06000515.hg_1	FANCE	Alternative 5' Splice Site	6:35425761-35426095	-2.86563657709217	0.004161717097356	0.102015816065667
807	TC6_apd_hap1000085.hg_17	VARS	Alternative Last Exon	6_apd_hap1:3077777-3078073	2.86088308450337	0.004224628152377	-0.135176630344527
808	TC6_mcf_hap5000148.hg_17	VARS	Alternative Last Exon	6_mcf_hap5:3142724-3143020	2.86088308450337	0.004224628152377	-0.135176630344527
810	TC01000132.hg_1	PEX14	Complex Event	1:10555378-10659295	-2.86021358999925	0.004233557678635	0.122064973409976
811	TC06001543.hg_17	VARS	Alternative Last Exon	6:31763027-31763323	2.85996212157206	0.004236916112784	-0.134737930736515
812	TC6_cox_hap2000171.hg_17	VARS	Alternative Last Exon	6_cox_hap2:3272596-3272892	2.85996212157206	0.004236916112784	-0.134737930736515
813	TC6_dbb_hap3000160.hg_17	VARS	Alternative Last Exon	6_dbb_hap3:3048609-3048905	2.85996212157206	0.004236916112784	-0.134737930736515
814	TC6_qbl_hap6000161.hg_5	VARS	Alternative Last Exon	6_qbl_hap6:3056673-3056969	2.85996212157206	0.004236916112784	-0.134737930736515
816	TC22000196.hg_13	GAS2L1	Complex Event	22:29702759-29704077	2.85393725921836	0.004318105831738	-0.111245831348799
817	TC17002909.hg_5	HOXB3	Complex Event	17:46629722-46632893	2.85362535978539	0.004322347071405	-0.105369890194514
818	TC22001454.hg_10	LZTR1	Retained Intron	22:21350401-21350985	2.85281854466061	0.004333335751265	-0.131685958694772
819	TC01003546.hg_4	KIAA0040	Complex Event	1:175146820-175161996	2.85167233725979	0.00434899044622	-0.163371993983247
836	TC01003311.hg_8	CLK2	Retained Intron	1:155238150-155238499	2.83754364980171	0.004546213017505	-0.177834929558621
842	TC05000799.hg_2	TCERG1	Cassette Exon	5:145843356-145849107	-2.83263405220207	0.004616620432288	0.121303727114283
845	TC16000766.hg_3	MSRB1	Complex Event	16:1990893-1991258	2.82844229355344	0.004677513312411	-0.114526622681778
850	TC08001659.hg_3	NDRG1	Alternative Last Exon	8:134256633-134258906	2.82577167186607	0.004716687198183	-0.116057755003359
860	TC01003801.hg_9	INTS7	Complex Event	1:212120047-212125953	-2.81773764641253	0.00483633096006	0.141813770880854
861	TC17000532.hg_1	TUBG2	Retained Intron	17:40811570-40811852	2.81618813757414	0.004859719885884	-0.138848163145822
866	TC18000106.hg_1	CABYR	Complex Event	18:21719082-21735665	2.81422004749242	0.004889574564752	-0.15088688346035
869	TC03003383.hg_2	USP4	Complex Event	3:49315884-49318177	-2.81291928715869	0.004909397234966	0.115728422242385
870	TC05001107.hg_2	CLPTM1L	Alternative First Exon	5:1318568-1320731	2.81280056304019	0.004911210122039	-0.102993830327631
876	TC04000599.hg_2	SNHG8	Retained Intron	4:119199947-119200099	-2.80332625911797	0.00505784752613	0.125401558830582
881	TC01006331.hg_1	ADAM15	Complex Event	1:155025253-155026386	-2.80045709308328	0.005103029093455	0.114487478290929
897	TC06000117.hg_7	KDM1B	Complex Event	6:18214012-18215244	2.78651979514181	0.005327736400791	-0.112391234560315
914	TC08001147.hg_12	FGFR1	Cassette Exon	8:38287466-38314874	2.7713286759978	0.005582804253888	-0.113547820691963
916	TC09000695.hg_2	SPTAN1	Complex Event	9:131314975-131344171	-2.77073209325205	0.005593042414757	0.135628857763158
921	TC02005056.hg_4	ABCB6	Alternative Last Exon	2:220078048-220079220	-2.7680004250439	0.00564013821118	0.153089628732022
928	TC17001457.hg_11	MED24	Complex Event	17:38189709-38191370	-2.76127581223845	0.005757603024572	0.117184216050817
930	TC01003531.hg_8	CENPL	Alternative First Exon	1:173780270-173793064	2.75951523156749	0.005788718856161	-0.109059304318904
938	TC21001066.hg_9	C21orf33	Retained Intron	21:45564798-45565453	-2.75007692780368	0.005958127522509	0.109650665343424
952	TC03000065.hg_14	ATG7	Complex Event	3:11314116-11322723	-2.74275688558909	0.006092577432892	0.168601795521811
955	TC01001367.hg_5	NCSTN	Retained Intron	1:160326544-160326831	2.74037496627993	0.006136912688524	-0.114979425496073
976	TC0X001530.hg_5	FLNA	Complex Event	X:153580815-153581140	2.71595296646758	0.00660853056538	-0.153152312457775
987	TC02005027.hg_5	WDR92	Alternative 5' Splice Site	2:68374699-68384393	2.70705913231396	0.006788216510772	-0.21679802937315
996	TC19001802.hg_10	ZNF83	Alternative Last Exon	19:53138406-53158814	2.70315858151041	0.006868396882407	-0.102344088943773
999	TC16000064.hg_2	MLST8	Retained Intron	16:2256410-2256498	2.7017513113918	0.006897533182403	-0.127734377820259
1024	TC03001275.hg_6	UBP1	Cassette Exon	3:33444396-33450728	-2.68546309572573	0.007242937295221	0.109784908632105
1026	TC11002195.hg_8	TAF1D	Complex Event	11:93467826-93469307	-2.6846663340271	0.007260224699954	0.158268070367528
1032	TC01000372.hg_6	THEMIS2	Complex Event	1:28199176-28206155	-2.68264253722955	0.007304301773354	0.181596243963489
1034	TC16002091.hg_3	TMEM231	Alternative 3' Splice Site	16:75579852-75589702	2.68235263473388	0.007310635296524	-0.152642872077437
1035	TC03001375.hg_2	NME6	Complex Event	3:48336725-48342769	-2.68233077086382	0.007311113158017	0.103517884520841
1040	TC03001994.hg_1	RPL22L1	Alternative 3' Splice Site	3:170585923-170586087	-2.68054523136126	0.007350233026514	0.114027449901255
1043	TC07000443.hg_13	WBSCR22	Complex Event	7:73108380-73111796	2.67854134482884	0.007394360272082	-0.133566123389008
1056	TC0X001124.hg_8	ZMYM3	Cassette Exon	X:70470053-70471028	-2.66969602270715	0.007591994375009	0.12326769665068
1065	TC01000638.hg_1	BTF3L4	Complex Event	1:52522051-52530497	-2.66361874484388	0.007730512253681	0.110714565829766
1067	TC6_ssto_hap7000097.hg_4	TRIM27	Complex Event	6_ssto_hap7:215962-217504	2.66285697268167	0.007748033922965	-0.102434802973392
1072	TC06001474.hg_4	TRIM27	Complex Event	6:28875039-28876585	2.66077532717424	0.007796095887555	-0.104973055755389
1073	TC6_apd_hap1000053.hg_4	TRIM27	Complex Event	6_apd_hap1:178440-179986	2.66077532717424	0.007796095887555	-0.104973055755389
1074	TC6_cox_hap2000115.hg_4	TRIM27	Complex Event	6_cox_hap2:398063-399605	2.66077532717424	0.007796095887555	-0.104973055755389
1075	TC6_qbl_hap6000106.hg_4	TRIM27	Complex Event	6_qbl_hap6:178440-179986	2.66077532717424	0.007796095887555	-0.104973055755389
1077	TC19001697.hg_2	BCAT2	Alternative First Exon	19:49299685-49302932	-2.66032480101249	0.007806532932854	0.145782754614582
1080	TC10001364.hg_2	LRRC20	Complex Event	10:72083786-72136208	-2.65896373385977	0.007838139965366	0.139051608871654
1081	TC04000039.hg_10	ADD1	Complex Event	4:2906742-2909470	2.65809370737757	0.007858403947074	-0.166477948836129
1089	TC19000049.hg_9	DOT1L	Complex Event	19:2227126-2229784	2.65285416865745	0.007981434582722	-0.112455364254464
1099	TC02002905.hg_9	COL6A3	Cassette Exon	2:238285987-238289558	-2.64752665022497	0.008108296850395	0.124668750889548
1102	TC01001717.hg_7	FAM72A	Retained Intron	1:206138814-206139325	-2.64626732163456	0.008138547304931	0.132644377453352
1128	TC17001958.hg_1	FAM195B	Retained Intron	17:79780783-79781085	2.63585873036973	0.008392466349353	-0.105332775452991
1131	TC07000738.hg_4	PTPRZ1	Complex Event	7:121651363-121659178	2.63468916259595	0.008421436445629	-0.115917910060341
1134	TC09000817.hg_3	EGFL7	Complex Event	9:139559237-139562693	-2.63368444888135	0.008446394504034	0.101090940639907
1138	TC09000745.hg_1	AIF1L	Alternative 5' Splice Site	9:133972047-133972189	2.63311045457343	0.008460682748576	-0.128998520222225
1145	TC02000331.hg_15	VRK2	Complex Event	2:58373609-58386484	-2.62758476368489	0.008599341442069	0.127727435460358
1146	TC06000419.hg_5	PFDN6	Retained Intron	6:33258227-33258493	2.62747901178094	0.008602014819321	-0.154323472208196
1147	TC04000028.hg_7	TACC3	Retained Intron	4:1746559-1746675	2.62742827452203	0.008603297706126	-0.262779527121505
1154	TC06000005.hg_9	IRF4	Alternative Last Exon	6:397252-401777	2.62385998713159	0.00869395163347	-0.133266431943737
1158	TC04000470.hg_1	AFF1	Complex Event	4:87869723-87967318	2.62047691785501	0.008780687405934	-0.124227155993476
1172	TC04000226.hg_12	WDR19	Retained Intron	4:39274681-39276428	-2.60964379795399	0.009063654392867	0.119887886184053
1176	TC01000776.hg_1	ACADM	Complex Event	1:76190502-76198329	-2.60782440030999	0.009111968491177	0.115228847829612
1182	TC14000391.hg_5	HSPA2	Complex Event	14:65007807-65008486	2.60511651356353	0.009184302189251	-0.110689478342342
1186	TC07001548.hg_6	GSAP	Complex Event	7:76950720-76955529	2.60296160305848	0.009242230401841	-0.132057006541689
1194	TC11002140.hg_2	TENM4	Cassette Exon	11:78601065-78614313	-2.59780108641871	0.009382282635331	0.114452630495268
1198	TC12000508.hg_1	SLC39A5	Complex Event	12:56623906-56625250	-2.59518497645167	0.009454002373759	0.112682910471517
1212	TC14000418.hg_5	SRSF5	Complex Event	14:70235968-70237184	2.5891143628544	0.009622313202356	-0.211867307852412
1218	TC02002278.hg_7	ERCC3	Retained Intron	2:128047400-128047800	2.58463407408153	0.009748239535501	-0.110793743481966
