# Supplementary material for: A bioinformatic analysis identifies circadian expression of splicing factors and time-dependent alternative splicing events in the HD-MY-Z cell line
Source: Sci Rep. 2019 Jul 30;9:11062. doi: 10.1038/s41598-019-47343-w (PMC6667479; doi:10.1038/s41598-019-47343-w)
Supplement: Supplementary file 12 — Table S8 [file 41598_2019_47343_MOESM12_ESM.xls]

## Sheet: Supplemental_Table_S6
	Transcription Cluster	Gene.name	Event.Type	Genomic.Position	Splicing.Z.Value	Splicing.Pvalue	Delta.PSI
1	TC6_mcf_hap5000216.hg_4	DDX39B	Alternative First Exon	6_mcf_hap5:2878932-2880307	5.44787015805582	5.09765483192019E-08	-0.163499525149319
2	TC6_dbb_hap3000231.hg_4	DDX39B	Alternative First Exon	6_dbb_hap3:2784762-2786137	5.44672694297097	5.13051314406798E-08	-0.163862656996179
3	TC6_cox_hap2000252.hg_3	DDX39B	Alternative First Exon	6_cox_hap2:3008844-3010219	5.44526368888823	5.1728696586665E-08	-0.164816264021973
4	TC6_qbl_hap6000230.hg_3	DDX39B	Alternative First Exon	6_qbl_hap6:2792862-2794237	5.44526368888823	5.1728696586665E-08	-0.164816264021973
5	TC6_mann_hap4000202.hg_4	DDX39B	Alternative First Exon	6_mann_hap4:2842097-2843472	5.44366611286907	5.21950137423523E-08	-0.163730644711702
6	TC6_ssto_hap7000204.hg_4	DDX39B	Alternative First Exon	6_ssto_hap7:2829987-2831362	5.44330606422964	5.23006696958587E-08	-0.166163981965765
7	TC6_mcf_hap5000216.hg_5	DDX39B	Complex Event	6_mcf_hap5:2880438-2882894	5.41067312515777	6.27882887738866E-08	-0.231513896814841
8	TC6_dbb_hap3000231.hg_5	DDX39B	Complex Event	6_dbb_hap3:2786268-2788724	5.40961010179867	6.316210965314E-08	-0.231637080567221
9	TC6_cox_hap2000252.hg_4	DDX39B	Complex Event	6_cox_hap2:3010350-3012806	5.40824947580538	6.36437322517327E-08	-0.231997767712634
10	TC6_qbl_hap6000230.hg_4	DDX39B	Complex Event	6_qbl_hap6:2794368-2796824	5.40824947580538	6.36437322517327E-08	-0.231997767712634
11	TC6_mann_hap4000202.hg_5	DDX39B	Complex Event	6_mann_hap4:2843603-2846058	5.40676393218825	6.41736349924576E-08	-0.231566080380564
17	TC06004114.hg_5	DDX39B	Alternative First Exon	6:31499182-31500557	5.33391207137654	9.61190807422201E-08	-0.144974882960208
18	TC6_apd_hap1000079.hg_4	DDX39B	Alternative First Exon	6_apd_hap1:2813870-2815245	5.31102491447576	1.09010424783936E-07	-0.145580771916283
19	TC6_ssto_hap7000204.hg_5	DDX39B	Complex Event	6_ssto_hap7:2831493-2833949	5.2878078108263	1.23790939663873E-07	-0.232156474785148
23	TC6_apd_hap1000079.hg_5	DDX39B	Complex Event	6_apd_hap1:2815376-2817832	5.264348841837	1.40687095492604E-07	-0.222721212891136
24	TC09001730.hg_3	SDCCAG3	Alternative 5' Splice Site	9:139300430-139301597	5.2517062439748	1.50696666480704E-07	-0.214983715130726
25	TC0X000388.hg_3	OGT	Complex Event	X:70764485-70767757	5.15368341874456	2.55419005315758E-07	-0.367340004879293
26	TC07000636.hg_3	SRRT	Complex Event	7:100479862-100481691	5.14573570971052	2.66474369833474E-07	-0.123805529481031
27	TC06004114.hg_6	DDX39B	Complex Event	6:31500688-31503144	5.10264624058244	3.34936742281627E-07	-0.218859884648087
28	TC18000423.hg_2	SS18	Cassette Exon	18:23615091-23618519	-5.08105122594335	3.75351872520338E-07	0.244377494339011
29	TC19000169.hg_8	PPAN-P2RY11	Complex Event	19:10221698-10224309	4.80970393073736	1.51154014572242E-06	-0.185854023824012
31	TC11000588.hg_1	DNAJC4	Complex Event	11:63999436-64001366	4.77187359788998	1.82520042975068E-06	-0.116974425660947
32	TC12000346.hg_6	PFKM	Retained Intron	12:48528821-48529074	4.6980160070129	2.62700847874872E-06	-0.154769518933242
34	TC12001225.hg_2	MAGOHB	Alternative 5' Splice Site	12:10763279-10766140	-4.61672043190372	3.89851893424379E-06	0.120656625502581
37	TC11001395.hg_3	NRIP3	Cassette Exon	11:9005671-9009095	-4.53958543282855	5.63649394580003E-06	0.121207453085689
38	TC08000846.hg_3	HGH1	Retained Intron	8:145438924-145439120	4.52347249962619	6.08332268360694E-06	-0.189430506136171
39	TC03001286.hg_17	LRRFIP2	Complex Event	3:37216096-37217551	4.51416566068852	6.35665158875498E-06	-0.167043387416396
45	TC06001123.hg_5	ARID1B	Complex Event	6:157470085-157488174	-4.39545417133884	1.10541384912833E-05	0.101688920720516
46	TC09000652.hg_6	PBX3	Complex Event	9:128510902-128691934	-4.34913224927021	1.36677274037082E-05	0.144813006369615
47	TC17001457.hg_11	MED24	Complex Event	17:38189709-38191370	-4.34543050372915	1.39002776274421E-05	0.183835055333464
48	TC10001173.hg_6	CUL2	Alternative Last Exon	10:35378929-35379107	4.32439394324852	1.52951764184369E-05	-0.203251350282185
49	TC07001505.hg_4	ABHD11	Retained Intron	7:73151721-73151892	4.31275410276325	1.61233408999142E-05	-0.177847193115699
50	TC07001654.hg_7	MCM7	Retained Intron	7:99696826-99696902	4.30411017000824	1.67658222589884E-05	-0.119538933977068
52	TC0Y000067.hg_1	FAM224B	Alternative Last Exon	Y:20491194-20515096	4.2490609506929	2.14668509154701E-05	-0.161259964807913
53	TC0Y000170.hg_1	FAM224B	Alternative First Exon	Y:19664680-19688583	4.2038506520354	2.62412116579184E-05	-0.170226622437883
54	TC12000761.hg_4	TMPO	Complex Event	12:98931350-98940137	-4.1757278362768	2.97034787875466E-05	0.251969419243045
57	TC13000534.hg_8	HMGB1	Complex Event	13:31035670-31036675	4.1528554226781	3.28352203099093E-05	-0.33358024017128
58	TC06000005.hg_9	IRF4	Alternative Last Exon	6:397252-401777	4.15227185137576	3.29190878305796E-05	-0.12670959416165
60	TC22000811.hg_13	MKL1	Complex Event	22:40808896-40948223	4.13593994567487	3.53504639908035E-05	-0.113030388138227
62	TC15000731.hg_3	PSMA4	Complex Event	15:78834561-78836532	-4.13075670497281	3.61571088532866E-05	0.146014883590038
63	TC01006335.hg_2	MSTO1	Retained Intron	1:155717471-155717553	4.12943542032714	3.63655127712193E-05	-0.120613639786181
65	TC08000245.hg_4	UBXN8	Complex Event	8:30612266-30614282	4.10737145909154	4.00187357096262E-05	-0.129005211601185
66	TC19000414.hg_1	POP4	Cassette Exon	19:30099616-30102769	-4.07062835456163	4.68864987994802E-05	0.168286711177986
67	TC22001493.hg_3	CSNK1E	Complex Event	22:38692692-38694791	4.05839568512623	4.94109959812598E-05	-0.177071849970013
69	TC15000967.hg_1	ASB7	Complex Event	15:101152632-101188528	4.03724347092488	5.40829323933542E-05	-0.109890461891588
71	TC10001374.hg_6	PSAP	Complex Event	10:73579540-73590988	4.00736443286709	6.14000837330789E-05	-0.104673779323954
72	TC16000699.hg_5	RPL13	Complex Event	16:89628006-89628148	4.00561260015369	6.185695813357E-05	-0.132070580372502
73	TC07001916.hg_8	PARP12	Complex Event	7:139726148-139728413	-4.00076331538623	6.31384859328231E-05	0.194312176118356
74	TC01003742.hg_6	RBBP5	Complex Event	1:205057943-205064115	3.96926425526103	7.20948940313418E-05	-0.122105569197139
76	TC05001942.hg_9	RBM22	Complex Event	5:150080038-150080494	3.9624012535376	7.41996994539884E-05	-0.117725025048729
77	TC08001264.hg_8	ASPH	Cassette Exon	8:62557191-62563609	-3.95267632904002	7.72819412442633E-05	0.118456877809716
78	TC6_mann_hap4000020.hg_1	HLA-H	Alternative 3' Splice Site	6_mann_hap4:1149883-1150015	3.93458388269158	8.33409590554544E-05	-0.170478503704875
79	TC6_cox_hap2000023.hg_1	HLA-H	Alternative 3' Splice Site	6_cox_hap2:1369336-1369468	3.93393047662545	8.35679643154782E-05	-0.169995074576401
80	TC6_qbl_hap6000219.hg_1	HLA-H	Alternative 3' Splice Site	6_qbl_hap6:1150287-1150419	3.93389676778466	8.35796912216518E-05	-0.170638881868662
81	TC6_dbb_hap3000214.hg_1	HLA-H	Alternative 3' Splice Site	6_dbb_hap3:1150610-1150742	3.93332662685808	8.37782722459266E-05	-0.170375700130752
83	TC6_ssto_hap7000217.hg_1	HLA-H	Alternative 3' Splice Site	6_ssto_hap7:1186945-1187077	3.92394994727015	8.7108841114005E-05	-0.163516763071985
84	TC6_mann_hap4000112.hg_6	TRIM26	Complex Event	6_mann_hap4:1515266-1517310	3.92124747009225	8.80917359132609E-05	-0.143802751831777
85	TC06001499.hg_6	TRIM26	Complex Event	6:30166767-30168812	3.91863420514822	8.90521414063033E-05	-0.141159449541458
86	TC6_apd_hap1000070.hg_6	TRIM26	Complex Event	6_apd_hap1:1406967-1409012	3.91863420514822	8.90521414063033E-05	-0.141159449541458
87	TC6_dbb_hap3000123.hg_6	TRIM26	Complex Event	6_dbb_hap3:1460457-1462502	3.91863420514822	8.90521414063033E-05	-0.141159449541458
88	TC6_ssto_hap7000115.hg_6	TRIM26	Complex Event	6_ssto_hap7:1497173-1499218	3.91721020382042	8.95796335453789E-05	-0.142864934698745
89	TC6_cox_hap2000083.hg_6	SKIV2L	Retained Intron	6_cox_hap2:3438919-3439080	3.90804009935148	9.30478655322593E-05	-0.117039235155581
90	TC6_mcf_hap5000066.hg_6	SKIV2L	Retained Intron	6_mcf_hap5:3309007-3309168	3.90804009935148	9.30478655322593E-05	-0.117039235155581
91	TC6_qbl_hap6000075.hg_6	SKIV2L	Retained Intron	6_qbl_hap6:3222952-3223113	3.90804009935148	9.30478655322593E-05	-0.117039235155581
92	TC6_ssto_hap7000067.hg_6	SKIV2L	Retained Intron	6_ssto_hap7:3261873-3262034	3.90804009935148	9.30478655322593E-05	-0.117039235155581
93	TC6_qbl_hap6000124.hg_5	TRIM26	Complex Event	6_qbl_hap6:1459694-1461739	3.90787954318388	9.31097044432857E-05	-0.144588909182523
94	TC6_dbb_hap3000074.hg_6	SKIV2L	Retained Intron	6_dbb_hap3:3214746-3214907	3.90752462623212	9.32465400197465E-05	-0.117571206010991
95	TC19000463.hg_1	USF2	Complex Event	19:35760602-35761662	3.9047209038678	9.43341895988983E-05	-0.120589802070302
97	TC03000219.hg_1	VIPR1	Complex Event	3:42544276-42555258	3.89765521546032	9.7128568367366E-05	-0.126427310577254
98	TC6_cox_hap2000134.hg_6	TRIM26	Complex Event	6_cox_hap2:1678868-1680911	3.86748621416227	0.000109963042834	-0.165225048174619
101	TC01002775.hg_3	ZRANB2	Retained Intron	1:71531435-71532459	3.85499207394092	0.000115733378666	-0.102357232552054
102	TC06000389.hg_19	SKIV2L	Retained Intron	6:31929163-31929324	3.8487417359641	0.000118726098631	-0.100762158841448
103	TC09001618.hg_5	FAM102A	Alternative Last Exon	9:130716204-130742271	-3.82291671008937	0.000131882337325	0.121908200143285
105	TC01002668.hg_2	MAGOH	Complex Event	1:53694626-53701249	-3.79988694555285	0.000144762113828	0.19589367929632
107	TC6_mcf_hap5000114.hg_6	TRIM26	Complex Event	6_mcf_hap5:1548602-1550647	3.79868216635142	0.000145467492488	-0.111246000533812
112	TC08002613.hg_1	LOXL2	Cassette Exon	8:23155635-23159540	-3.79068263311322	0.000150233817601	0.118403383473213
114	TC18000100.hg_4	RIOK3	Alternative 5' Splice Site	18:21057232-21059290	3.7894177588842	0.000151000791327	-0.120959712250613
116	TC01003629.hg_7	IVNS1ABP	Complex Event	1:185274775-185276146	3.77118231071902	0.000162475912201	-0.212534372433624
117	TC02000458.hg_2	WDR54	Alternative Last Exon	2:74650059-74651109	3.77065383331131	0.000162820397902	-0.114839698155189
120	TC11001080.hg_5	TRAPPC4	Complex Event	11:118889680-118892470	-3.75709770037716	0.000171895398151	0.111396003253812
123	TC03000992.hg_11	EIF2B5	Retained Intron	3:183861353-183861887	3.73145674159628	0.000190375704085	-0.12161238673686
125	TC22000846.hg_5	RRP7A	Alternative Last Exon	22:42912302-42914011	3.72689861631303	0.000193850387725	-0.132647620329074
127	TC0X001419.hg_6	RBMX	Retained Intron	X:135954504-135955405	3.70227859698734	0.000213671799851	-0.137928223599875
133	TC0X001021.hg_5	OTUD5	Retained Intron	X:48780187-48780414	3.66062473025273	0.000251601035885	-0.135725301313326
134	TC13000571.hg_7	SUPT20H	Complex Event	13:37596454-37598172	3.65370374377669	0.000258484498483	-0.189403145416698
135	TC16000438.hg_1	PAPD5	Retained Intron	16:50188030-50188067	3.64674837463302	0.000265579762534	-0.134580645936303
137	TC0X001516.hg_1	BCAP31	Complex Event	X:152966365-152968425	3.63303516149446	0.000280106830832	-0.113634745177544
141	TC11001557.hg_7	COMMD9	Complex Event	11:36295774-36295906	3.60400411949328	0.000313352085469	-0.132413271992087
142	TC22000552.hg_4	PRAME	Complex Event	22:22893383-22899721	3.60376030851282	0.00031364631898	-0.100254844521371
144	TC03003358.hg_30	ACY1	Complex Event	3:52021077-52021572	3.60330556474932	0.000314195799498	-0.130539743525647
145	TC01002903.hg_4	DPYD	Complex Event	1:98293752-98386440	3.60104392977077	0.000316942012898	-0.104784941798881
147	TC22000709.hg_5	TXN2	Alternative Last Exon	22:36876884-36877611	3.59093123577722	0.000329498568443	-0.115667846167703
148	TC11002292.hg_1	TIMM8B	Complex Event	11:111956186-111957364	3.59023962141611	0.000330374108428	-0.121796721252576
150	TC06004107.hg_6	SSR1	Alternative First Exon	6:7269387-7288095	3.5842110897568	0.000338098572909	-0.103183198525957
155	TC19001015.hg_1	KLF16	Retained Intron	19:1852594-1854280	3.55409725638142	0.000379278927468	-0.118896544470483
160	TC14002199.hg_1	ACOT1	Alternative 5' Splice Site	14:74008399-74009832	3.54248340022634	0.000396378369241	-0.106749894404611
162	TC20000391.hg_11	SLC9A8	Complex Event	20:48466217-48471975	-3.54232689788117	0.000396613635482	0.138989371932108
169	TC15000030.hg_1	GOLGA8I	Retained Intron	15:23259294-23259496	-3.5338103308145	0.000409614908905	0.168318694216388
171	TC05001342.hg_6	MOCS2	Complex Event	5:52404473-52405542	3.53115798290738	0.000413744549508	-0.105307466125984
173	TC11001258.hg_4	TOLLIP	Alternative Last Exon	11:1317024-1330696	-3.52728754184134	0.000419840549972	0.117848956225683
176	TC19000641.hg_4	GEMIN7	Complex Event	19:45582635-45593365	3.52367591194256	0.000425604474593	-0.125868193564453
182	TC11002062.hg_1	FCHSD2	Complex Event	11:72549373-72554349	3.49649332507743	0.000471416287708	-0.109841512087916
183	TC01000042.hg_2	ATAD3B	Alternative First Exon	1:1412730-1414024	3.49557177198673	0.000473047213205	-0.127114441646844
184	TC08001664.hg_11	ZFAT	Complex Event	8:135621122-135649704	-3.49499327689553	0.000474073696724	0.166885234369958
185	TC22001454.hg_10	LZTR1	Retained Intron	22:21350401-21350985	3.48919843981464	0.000484471350792	-0.121533292976851
186	TC07001715.hg_9	NAPEPLD	Complex Event	7:102769239-102789491	3.48893195116123	0.000484954588005	-0.124679213481233
192	TC05000391.hg_9	PAPD4	Retained Intron	5:78908592-78908834	3.47194953872353	0.00051669344888	-0.109959737864155
195	TC08000806.hg_6	BAI1	Complex Event	8:143605665-143614656	-3.4634878521676	0.000533220671091	0.159425392674858
208	TC20000048.hg_5	SMOX	Cassette Exon	20:4155910-4157998	-3.43992630812994	0.000581872596035	0.11771677165576
212	TC02001866.hg_1	PNPT1	Retained Intron	2:55861984-55862697	3.43397050311621	0.000594808919308	-0.130031421544828
214	TC22000902.hg_2	BRD1	Alternative 5' Splice Site	22:50191765-50192221	3.42903337884678	0.00060573502687	-0.125513932262286
215	TC17001621.hg_2	CDC27	Cassette Exon	17:45247408-45258928	-3.42857114204937	0.000606767486123	0.129068711740049
216	TC07000443.hg_13	WBSCR22	Complex Event	7:73108380-73111796	3.42818608218663	0.000607628811939	-0.1058350825136
223	TC21000249.hg_10	COL6A1	Complex Event	21:47421240-47423841	3.40833889966136	0.000653596656066	-0.102942762188103
224	TC19001728.hg_3	AKT1S1	Complex Event	19:50376559-50380282	3.40464909183918	0.000662491249798	-0.169478459464401
227	TC09001333.hg_14	NOL8	Complex Event	9:95086491-95087462	3.39122294315459	0.00069581474615	-0.153197854410483
228	TC05000775.hg_2	KIAA0141	Alternative Last Exon	5:141314151-141316763	3.38883056118619	0.000701913687747	-0.137581921325958
229	TC07001538.hg_1	STYXL1	Complex Event	7:75628428-75630208	3.3876282375767	0.000704997514728	-0.116700911356064
232	TC01001259.hg_1	CHTOP	Retained Intron	1:153609129-153610771	3.37848273306137	0.000728870095861	-0.172436396766296
237	TC01000971.hg_2	CEPT1	Complex Event	1:111682929-111690264	3.36632247356608	0.000761775976811	-0.101626258995725
239	TC22000335.hg_1	ZC3H7B	Complex Event	22:41716685-41754892	3.36040134910828	0.000778293200399	-0.123805114748136
241	TC07001214.hg_9	HNRNPA2B1	Retained Intron	7:26231958-26232115	3.35705261880894	0.000787781187784	-0.163925742271824
243	TC08000729.hg_2	SQLE	Complex Event	8:126011847-126015490	3.35637133150262	0.000789724580581	-0.124876730587163
254	TC01001585.hg_5	LAMC2	Alternative 5' Splice Site	1:183209333-183209437	3.35316010293231	0.000798944768506	-0.208803988805336
263	TC01002903.hg_7	DPYD	Complex Event	1:98293752-98386440	-3.33875025693751	0.000841561878778	0.123334616304218
264	TC16000377.hg_3	ARMC5	Retained Intron	16:31473516-31474093	3.33680075102095	0.000847486808579	-0.133136958709766
267	TC22000256.hg_2	HMGXB4	Cassette Exon	22:35659867-35660641	-3.3295711173074	0.000869798483515	0.151783461343817
274	TC01002135.hg_7	TP73-AS1	Retained Intron	1:3662745-3662851	3.32327550945936	0.000889669987433	-0.116215846934517
279	TC17000181.hg_2	TTC19	Alternative 3' Splice Site	17:15903559-15905229	3.31612868622705	0.000912737891046	-0.140680746284575
282	TC13000419.hg_2	CUL4A	Alternative Last Exon	13:113883833-113889377	3.30967925245425	0.000934029375451	-0.123546292039163
293	TC07001731.hg_4	SRPK2	Complex Event	7:104758469-104766695	3.2919269611741	0.000995034500312	-0.110397423145973
294	TC02000158.hg_16	TMEM214	Alternative First Exon	2:27258153-27258462	3.29116057666832	0.000997749420908	-0.115836920295752
302	TC06001302.hg_13	DEK	Alternative Last Exon	6:18264227-18264616	3.2710536507222	0.00107147581087	-0.109905262497667
307	TC16000811.hg_2	ZNF200	Alternative 3' Splice Site	16:3282544-3282833	3.2598547501752	0.001114692833599	-0.114167614253295
308	TC02002120.hg_1	ANKRD36B	Alternative First Exon	2:98108235-98123499	3.25786855234575	0.001122523894943	-0.102584287902948
309	TC06001994.hg_5	SNX3	Complex Event	6:108544249-108582030	-3.25745152399974	0.001124174576802	0.109873811203909
314	TC10001144.hg_5	SVIL	Complex Event	10:29788192-29801664	3.2453877500124	0.001172907956806	-0.132945125860158
315	TC20000467.hg_14	NELFCD	Retained Intron	20:57568819-57569165	3.24394911172685	0.00117884805204	-0.119373881427535
316	TC22000502.hg_21	TXNRD2	Complex Event	22:19868240-19868604	3.24339607439122	0.001181138914432	-0.107199214442774
318	TC05001053.hg_8	SQSTM1	Alternative First Exon	5:179248141-179249889	3.23636216391682	0.00121063678147	-0.195419782627422
320	TC02001441.hg_14	MLPH	Complex Event	2:238427291-238434244	-3.23377802429052	0.001221643654764	0.174837481791092
325	TC6_mcf_hap5000094.hg_3	PFDN6	Retained Intron	6_mcf_hap5:4731765-4731847	3.22423902289495	0.001263079256096	-0.100539893560207
329	TC09000193.hg_2	RGP1	Retained Intron	9:35750738-35750837	3.2159793274071	0.001300001963176	-0.115386276515583
333	TC02001323.hg_2	DNAJB2	Complex Event	2:220144620-220145300	-3.21000103893379	0.001327344925321	0.202078833514268
339	TC09001772.hg_10	NSMF	Complex Event	9:140348209-140350863	3.20131808226323	0.001368004264602	-0.105253627552717
349	TC05002135.hg_22	HNRNPH1	Retained Intron	5:179045324-179046270	3.1923645124221	0.001411131292592	-0.108809462962709
352	TC16000283.hg_4	LCMT1	Complex Event	16:25123317-25139796	-3.1902542598704	0.001421476728677	0.108462649952405
354	TC03000288.hg_5	KLHDC8B	Complex Event	3:49210578-49211672	-3.17856092790159	0.001480081077217	0.109661714157642
355	TC17002859.hg_3	BPTF	Complex Event	17:65871136-65887960	-3.17835974629643	0.001481108559695	0.209394553719945
357	TC19001620.hg_1	ERCC1	Alternative First Exon	19:45910591-45916935	-3.1770068418397	0.001488035254728	0.134432717972733
362	TC14001007.hg_2	STRN3	Complex Event	14:31382863-31404369	-3.17134581515389	0.001517343932197	0.144843510791057
368	TC06000419.hg_3	PFDN6	Retained Intron	6:33258021-33258103	3.16085177560662	0.001573085267422	-0.101963818689279
379	TC01000937.hg_1	TMEM167B	Complex Event	1:109633504-109637039	3.14650593213024	0.001652339096275	-0.105186394572213
393	TC04001809.hg_8	ACSL1	Complex Event	4:185709885-185747070	3.13305352047237	0.001729978940275	-0.124278462011399
396	TC11002462.hg_9	OPCML	Retained Intron	11:132812905-132813491	3.12677527296614	0.001767349648298	-0.127096021668683
404	TC11003447.hg_2	PTPMT1	Cassette Exon	11:47587538-47593023	-3.1152810244406	0.001837697375249	0.133133405635216
412	TC22000811.hg_5	MKL1	Cassette Exon	22:40817104-40820210	3.10665444997465	0.001892174353595	-0.112082315221901
418	TC07001916.hg_6	PARP12	Complex Event	7:139726148-139728413	-3.09999219476257	0.00193525742365	0.14032667451715
420	TC05002110.hg_4	PDLIM7	Complex Event	5:176916833-176917871	3.09839764591485	0.001945701668587	-0.137090018736577
424	TC17000517.hg_7	FKBP10	Complex Event	17:39975927-39976521	3.09686821882022	0.001955767967363	-0.113426255538232
426	TC05000830.hg_2	TCOF1	Cassette Exon	5:149749165-149753737	-3.08945465463292	0.002005243142442	0.134589269689106
427	TC01004095.hg_1	SH3BP5L	Alternative Last Exon	1:249107361-249108809	-3.0874054695225	0.002019119791493	0.100752414925867
434	TC07001996.hg_2	ZNF786	Complex Event	7:148771630-148787715	3.08371104540458	0.002044360511906	-0.100618846384797
436	TC08001042.hg_7	BIN3	Complex Event	8:22494475-22526557	3.08325097668629	0.002047523942328	-0.118069107569838
439	TC20000209.hg_2	KIF3B	Complex Event	20:30898703-30898890	3.08043389564834	0.002066992321949	-0.106405060884901
446	TC01006337.hg_10	ACKR1	Complex Event	1:159174770-159175251	-3.07137972500155	0.002130719872322	0.119686970944021
451	TC19000990.hg_1	LPPR3	Complex Event	19:814571-814692	3.06726134493863	0.002160298897508	-0.182714206715447
452	TC0X000587.hg_2	UBE2A	Complex Event	X:118709363-118716551	-3.06559615878906	0.00217236510976	0.163245642378294
464	TC17000999.hg_2	CLUH	Retained Intron	17:2597333-2597417	-3.04681289854681	0.002312816229846	0.170866352682281
484	TC22000260.hg_15	MCM5	Retained Intron	22:35819334-35820147	3.02283016097351	0.002504227453612	-0.119201375912139
493	TC17001064.hg_7	KIAA0753	Complex Event	17:6526417-6528075	3.01907848354317	0.002535448400313	-0.101072596250515
500	TC0X000658.hg_9	FHL1	Retained Intron	X:135288611-135288672	3.00850422076296	0.002625371552034	-0.100846106589468
503	TC09001639.hg_1	C9orf114	Cassette Exon	9:131585112-131586351	-3.00624033549243	0.002644998511774	0.106975077720594
509	TC19000081.hg_6	CREB3L3	Complex Event	19:4159779-4164506	-2.99816495110191	0.002716106224933	0.118794484139322
514	TC11002058.hg_11	CLPB	Complex Event	11:72141407-72145428	2.99408438553239	0.002752698002015	-0.106558592573104
515	TC08001762.hg_10	RPL8	Complex Event	8:146016880-146017751	2.99220871565023	0.002769668354031	-0.103247894277078
520	TC20000732.hg_1	ABHD12	Complex Event	20:25275666-25282855	2.98911664328712	0.00279785298966	-0.128067142168559
523	TC08001175.hg_9	PLAT	Alternative First Exon	8:42040408-42042599	2.98182149833018	0.002865390134416	-0.108772588392028
525	TC14000418.hg_5	SRSF5	Complex Event	14:70235968-70237184	2.98128645951598	0.002870401537693	-0.196101013582842
528	TC07001118.hg_2	FBXL18	Complex Event	7:5520653-5540452	2.9806179299836	0.002876674516767	-0.102022500343418
530	TC02000274.hg_5	PPM1B	Complex Event	2:44396413-44436349	2.97948011727002	0.002887379678252	-0.150327281034157
531	TC08000293.hg_18	TACC1	Complex Event	8:38684806-38688643	2.97923236022605	0.002889715527371	-0.112164409646946
536	TC11002413.hg_3	MSANTD2	Complex Event	11:124644714-124669767	2.96978381279967	0.00298009389636	-0.141522943645141
538	TC03001110.hg_14	LRCH3	Complex Event	3:197581316-197592294	2.96695136111408	0.003007685351501	-0.113867003223891
539	TC01002616.hg_12	PIK3R3	Complex Event	1:46546422-46598456	2.96642189336151	0.003012868777503	-0.122947036615003
547	TC02001235.hg_9	PIKFYVE	Complex Event	2:209138457-209141436	2.96407835309517	0.003035909755514	-0.107398511464865
567	TC19001202.hg_2	MAN2B1	Retained Intron	19:12758149-12758257	-2.94926945954335	0.003185261210866	0.16608673443507
571	TC09000608.hg_18	GSN	Alternative Last Exon	9:124093726-124094712	-2.94384269135281	0.003241647204064	0.154343548724444
573	TC08000424.hg_8	YTHDF3	Alternative Last Exon	8:64100303-64122241	-2.94289879730775	0.003251546931074	0.156412154544712
578	TC05002135.hg_20	HNRNPH1	Retained Intron	5:179044111-179044515	2.93704722654401	0.00331353638717	-0.151277989458906
582	TC01006391.hg_5	HNRNPU	Alternative First Exon	1:245023776-245025763	2.93288347010206	0.003358299135643	-0.107715269453304
586	TC19000750.hg_10	TBC1D17	Complex Event	19:50381829-50383536	2.93210535028887	0.003366725181619	-0.109502007124606
591	TC14000135.hg_1	LRP10	Complex Event	14:23346262-23348408	2.92415756938089	0.003453898621516	-0.113378381359623
601	TC05000938.hg_10	RANBP17	Complex Event	5:170351554-170380601	-2.90716906326739	0.003647160247158	0.116693206532721
605	TC0X001025.hg_8	TFE3	Complex Event	X:48891766-48895722	2.90597218064996	0.003661139975972	-0.108900577711713
606	TC01003344.hg_8	GPATCH4	Retained Intron	1:156567714-156567827	2.9053750430754	0.003668132815624	-0.179997170507564
609	TC20000029.hg_3	TMEM239	Alternative 5' Splice Site	20:2797061-2797190	-2.89945819513134	0.003738081892603	0.10216031732222
610	TC20000072.hg_5	PLCB1	Complex Event	20:8770908-8862269	-2.89900380538799	0.003743503507974	0.141032578714784
617	TC01001299.hg_1	FDPS	Complex Event	1:155278756-155282046	-2.89102151750784	0.003839918281213	0.103996483724049
618	TC22000418.hg_8	MOV10L1	Cassette Exon	22:50588143-50591474	2.89041211058844	0.00384737095699	-0.103210201688501
619	TC01002834.hg_17	ODF2L	Complex Event	1:86852762-86861628	2.89023932951398	0.003849486354198	-0.140292008849837
621	TC15000435.hg_8	TCF12	Complex Event	15:57543621-57545460	-2.88631964777539	0.003897760681118	0.133418027808188
622	TC01003298.hg_10	PBXIP1	Complex Event	1:154920842-154923708	-2.88407223926709	0.003925686884289	0.118320788905636
623	TC06001161.hg_2	MAP3K4	Cassette Exon	6:161471011-161491640	-2.88403872874831	0.003926104656065	0.114493837437694
631	TC15002790.hg_65	SNORD115-7	Complex Event	15:25418246-25419960	-2.87404962007025	0.004052452897867	0.105093354520283
636	TC07001654.hg_8	MCM7	Retained Intron	7:99697026-99697212	2.87209870470784	0.004077555868337	-0.120338125435777
643	TC15002777.hg_6	PARP6	Cassette Exon	15:72545845-72546796	-2.86500262025216	0.004170057916608	0.144526419988237
644	TC02004972.hg_20	WBP1	Retained Intron	2:74685798-74685959	2.86412545159402	0.004181623625694	-0.121982629617281
650	TC15001620.hg_2	MYO9A	Complex Event	15:72180457-72186020	2.86183932930863	0.004211903657126	-0.12373800201663
651	TC21000162.hg_5	TTC3	Cassette Exon	21:38480746-38494117	-2.86061130661083	0.004228250986304	0.121897597623159
657	TC15001350.hg_4	GABPB1	Alternative 5' Splice Site	15:50593099-50593454	2.85405513312691	0.004316503953261	-0.128851208693465
661	TC02001308.hg_14	BCS1L	Retained Intron	2:219526030-219526129	2.85123050813911	0.004355038546987	-0.133660066760472
663	TC17001871.hg_3	NT5C	Alternative 5' Splice Site	17:73126962-73127140	2.84994892597313	0.004372625000665	-0.105855064373822
666	TC05002122.hg_10	PHYKPL	Complex Event	5:177635916-177638891	-2.84799975458142	0.004399495849487	0.123073401764121
668	TC11001385.hg_2	LMO1	Alternative 5' Splice Site	11:8246268-8248522	-2.84709110817337	0.00441207332339	0.126404143645015
669	TC07000068.hg_6	C7orf26	Complex Event	7:6641771-6647591	-2.84693887889282	0.004414183663821	0.165082362330378
670	TC01000755.hg_12	SRSF11	Retained Intron	1:70697658-70697951	2.84541363713945	0.00443537850673	-0.158231925325595
676	TC07000384.hg_4	ZNF107	Complex Event	7:64139714-64151626	-2.84072520924965	0.00450110787706	0.13810675425319
683	TC02001557.hg_9	ITGB1BP1	Complex Event	2:9558861-9562608	-2.83390577452151	0.004598288814121	0.161827878229289
690	TC16000490.hg_3	COQ9	Alternative Last Exon	16:57490927-57492158	2.82928998837418	0.004665140670655	-0.10306237988457
699	TC07003374.hg_23	RASA4	Alternative First Exon	7:102249208-102249788	-2.82412745588177	0.004740952765405	0.109626086365533
705	TC01002196.hg_13	EXOSC10	Retained Intron	1:11140606-11140821	2.81817218324251	0.004829790192934	-0.109124480569123
711	TC20000264.hg_6	EPB41L1	Complex Event	20:34785963-34800194	-2.81408159536011	0.004891681029107	0.10152141188137
713	TCUn_gl000223000005.hg_2	ZNF26	Cassette Exon	Un_gl000223:99036-119205	-2.813683256145	0.004897746095454	0.123621292065126
717	TC09000187.hg_1	TESK1	Complex Event	9:35606980-35607579	2.80882452623695	0.004972273996361	-0.111396840747535
719	TC14001123.hg_7	NIN	Cassette Exon	14:51221585-51226575	2.80807389707008	0.00498387889222	-0.134746075152022
720	TC01001277.hg_4	TDRD10	Complex Event	1:154519955-154520154	-2.8079199788987	0.004986261525649	0.115982388909902
725	TC01001315.hg_3	SLC25A44	Retained Intron	1:156170019-156170089	2.80370381477511	0.005051929053577	-0.104302799914722
726	TC19001201.hg_5	ZNF490	Cassette Exon	19:12720016-12721378	-2.80294690659406	0.005063800478258	0.127600021869907
727	TC08001264.hg_6	ASPH	Complex Event	8:62550562-62555447	-2.80209582828176	0.00507717899236	0.201949479051537
735	TC16000159.hg_4	CLEC16A	Alternative 3' Splice Site	16:11097114-11114050	2.79556643264352	0.005180885265243	-0.12151571118773
747	TC07001012.hg_15	SLC4A2	Retained Intron	7:150771380-150771486	-2.78940632796744	0.005280476917947	0.132257169629056
764	TC12000555.hg_2	USP15	Alternative Last Exon	12:62719714-62803501	2.77894536344639	0.005453569707415	-0.102759020602251
777	TC09001667.hg_5	UCK1	Complex Event	9:134406032-134406454	-2.76697952050238	0.005657830924546	0.111095768199756
779	TC19000565.hg_2	LTBP4	Alternative 5' Splice Site	19:41105161-41105327	-2.76566245572256	0.00568073017346	0.104078085386855
780	TC04001820.hg_9	SORBS2	Complex Event	4:186551752-186567854	2.76540606151728	0.00568519770006	-0.169455228340066
784	TC12001663.hg_2	DPY19L2	Cassette Exon	12:64015117-64020249	-2.75803431346659	0.00581500935575	0.156550658491156
796	TC10000002.hg_15	ZMYND11	Complex Event	10:285465-285999	-2.74464262493969	0.006057682532692	0.112106654096018
799	TC02002117.hg_7	FAHD2B	Complex Event	2:97748489-97749773	-2.74209576839834	0.006104853956685	0.132951183713359
805	TC05000731.hg_5	WDR55	Complex Event	5:140049281-140050914	2.73710111347829	0.006198323832832	-0.102256266036429
810	TC05000731.hg_3	WDR55	Retained Intron	5:140048575-140048664	2.73306098731897	0.006274871226709	-0.134603500915894
812	TC22000585.hg_6	GGT5	Alternative 3' Splice Site	22:24628172-24628791	-2.73282784476681	0.006279314388107	0.11474327258349
820	TC09000706.hg_14	FAM73B	Alternative 5' Splice Site	9:131802969-131804583	-2.72630584028849	0.006404762164679	0.138766676194406
822	TC01002147.hg_2	ICMT	Complex Event	1:6292179-6294946	-2.72365492043938	0.006456392710144	0.108657707927875
825	TC06002181.hg_3	HIVEP2	Alternative First Exon	6:143072604-143104658	2.72140891201187	0.006500429695857	-0.155190170638837
827	TC11002059.hg_14	PDE2A	Complex Event	11:72302400-72353298	2.71931148735705	0.006541797195047	-0.102052962163252
833	TC10000575.hg_1	TMEM254	Complex Event	10:81838542-81841597	2.71348110080562	0.006658036594169	-0.112536172193143
834	TC06000577.hg_1	BYSL	Alternative Last Exon	6:41898008-41898373	-2.71271022638484	0.006673543574196	0.158466290572815
836	TC11001947.hg_5	FIBP	Retained Intron	11:65655197-65655405	2.71057990750214	0.006716566250036	-0.100390714811724
847	TC05000525.hg_1	EPB41L4A-AS1	Complex Event	5:111496688-111497400	2.70397173918384	0.006851611614959	-0.110591735812881
852	TC20001763.hg_36	NFS1	Alternative 5' Splice Site	20:34286512-34286967	2.70040695193249	0.006925470625173	-0.134552453656608
860	TC01001748.hg_3	CAMK1G	Alternative First Exon	1:209779788-209781203	-2.6906886295105	0.007130471172996	0.104654330046769
870	TC17001064.hg_2	KIAA0753	Complex Event	17:6526417-6528075	2.68587888172479	0.007233930628366	-0.143003740257832
871	TC09001732.hg_21	SEC16A	Complex Event	9:139372136-139377390	-2.68562658915961	0.007239394535755	0.145018259452779
877	TC21000253.hg_2	COL6A2	Alternative First Exon	21:47532738-47533922	-2.68276649502644	0.007301595160318	0.127672078793548
881	TC19001697.hg_7	BCAT2	Complex Event	19:49310331-49314066	2.68198883560499	0.007318590216696	-0.113762717634518
883	TC17001890.hg_3	ACOX1	Complex Event	17:73956456-73974615	-2.68058365392112	0.007349389243098	0.121529499833502
891	TC15000222.hg_2	GOLGA8R	Alternative First Exon	15:32887588-32888479	2.67503249657437	0.007472200691857	-0.143509719567001
896	TC02001555.hg_13	KIDINS220	Complex Event	2:8877129-8888017	-2.67358324284089	0.007504564861353	0.110297621568398
898	TC01001847.hg_2	CNIH4	Complex Event	1:224544770-224553581	2.67191290811165	0.007542022008847	-0.100429968313043
900	TC16000631.hg_1	WWOX	Alternative Last Exon	16:78133782-78149051	2.67088983104318	0.007565047142231	-0.107349752286286
908	TC03001255.hg_5	SLC4A7	Cassette Exon	3:27446454-27453133	-2.66735202490486	0.007645154736237	0.134692351827974
916	TC12001608.hg_2	BAZ2A	Complex Event	12:56994882-56995030	2.66469538750889	0.007705808743652	-0.136318852507598
922	TC06000730.hg_4	RP11-398K22.12	Complex Event	6:73980250-73994381	2.65896540443403	0.007838101100717	-0.131469530473534
927	TC02001329.hg_6	GMPPA	Retained Intron	2:220368935-220369950	2.65391919446527	0.007956287728642	-0.123550082190252
928	TC06000588.hg_4	CNPY3	Cassette Exon	6:42902336-42903312	-2.65162119998094	0.008010635693856	0.156012733509458
939	TC12000461.hg_15	HNRNPA1	Retained Intron	12:54679896-54680446	2.64138392523489	0.008256809467388	-0.14114174066744
940	TC02000707.hg_5	POLR1B	Complex Event	2:113310393-113321943	-2.64080285328782	0.008270983281257	0.127859718023146
952	TC01006285.hg_4	GSTM4	Complex Event	1:110199901-110200212	-2.63434558284075	0.008429963867316	0.106950740240948
966	TC6_qbl_hap6000229.hg_1	HCG18	Retained Intron	6_qbl_hap6:1553288-1555160	-2.62063645575386	0.008776579836465	0.10993961096588
967	TC04000015.hg_11	IDUA	Alternative Last Exon	4:981737-994400	-2.62047373335253	0.008780769413748	0.100347737293477
979	TC6_apd_hap1000072.hg_1	HCG18	Retained Intron	6_apd_hap1:1572019-1573891	-2.60795711093156	0.009108436603307	0.1155811154443
980	TC6_ssto_hap7000203.hg_1	HCG18	Retained Intron	6_ssto_hap7:1590367-1592239	-2.60785132431355	0.009111251851635	0.110549032721681
982	TC6_cox_hap2000251.hg_1	HCG18	Retained Intron	6_cox_hap2:1772399-1774271	-2.60629529062664	0.009152751666706	0.108655065103374
993	TC05000955.hg_1	RPL26L1	Complex Event	5:172386471-172386868	2.60233098975171	0.009259244081726	-0.102940144086018
995	TC0X000254.hg_4	TBC1D25	Complex Event	X:48399830-48417285	-2.60172403743478	0.009275645788121	0.109804418452017
1003	TC08000293.hg_6	TACC1	Complex Event	8:38684806-38688643	2.59794966932944	0.009378223891449	-0.100277018271961
1031	TC22001487.hg_18	THOC5	Complex Event	22:29945147-29949437	-2.57898967613663	0.009908974802503	0.127778664422243
1033	TC03001378.hg_6	PLXNB1	Retained Intron	3:48453418-48453647	-2.57869846728208	0.00991733123012	0.111477132978568
