# Supplementary material for: A bioinformatic analysis identifies circadian expression of splicing factors and time-dependent alternative splicing events in the HD-MY-Z cell line
Source: Sci Rep. 2019 Jul 30;9:11062. doi: 10.1038/s41598-019-47343-w (PMC6667479; doi:10.1038/s41598-019-47343-w)
Supplement: Supplementary file 13 — Table S9 [file 41598_2019_47343_MOESM13_ESM.xls]

## Sheet: Supplemental_Table_S9
Transcription Cluster	Gene Symbol
TC03003358.hg_30	ACY1
TC0X001358.hg_5	AIFM1
TC08001264.hg_6	ASPH
TC02001232.hg_4	CCNYL1
TC06000588.hg_4	CNPY3
TC11002240.hg_4	DCUN1D5
TC11000588.hg_1	DNAJC4
TC01002903.hg_4	DPYD
TC19001620.hg_1	ERCC1
TC02002117.hg_7	FAHD2B
TC01001299.hg_1	FDPS
TC02001024.hg_12	HAT1
TC08000846.hg_3	HGH1
TC04001332.hg_1	HNRNPD
TC03003410.hg_21	IFRD2
TC01001664.hg_2	IPO9
TC06000005.hg_9	IRF4
TC08002613.hg_1	LOXL2
TC04000717.hg_1	LSM6
TC22001454.hg_10	LZTR1
TC01002668.hg_2	MAGOH
TC12001225.hg_2	MAGOHB
TC11001395.hg_3	NRIP3
TC17002885.hg_7	P2RX5
TC05000391.hg_9	PAPD4
TC20000145.hg_2	PAX1
TC07000627.hg_8	PCOLCE
TC12000346.hg_6	PFKM
TC19000414.hg_1	POP4
TC09001730.hg_3	SDCCAG3
TC01002459.hg_15	SPOCD1
TC18000423.hg_2	SS18
TC14001007.hg_2	STRN3
TC13000652.hg_3	SUCLA2
TC05000830.hg_2	TCOF1
TC11001080.hg_5	TRAPPC4
TC0Y000353.hg_1	TXLNGY
TC03000219.hg_1	VIPR1
TC05000731.hg_3	WDR55
TC17000493.hg_5	WIPF2
TC07000384.hg_4	ZNF107
TC07001996.hg_2	ZNF786
