# Supplementary material for: A bioinformatic analysis identifies circadian expression of splicing factors and time-dependent alternative splicing events in the HD-MY-Z cell line
Source: Sci Rep. 2019 Jul 30;9:11062. doi: 10.1038/s41598-019-47343-w (PMC6667479; doi:10.1038/s41598-019-47343-w)
Supplement: Supplementary file 14 — Table S10 [file 41598_2019_47343_MOESM14_ESM.xls]

## Sheet: Supplemental_Table_S10
	Cluster	ID	Reactome Pathway Name	GeneRatio	BgRatio	pvalue	qvalue	geneID	Count
1	Comparison 1	R-HSA-8940973	RUNX2 regulates osteoblast differentiation	3/145	24/10554	0.00416099	0.436064	6714/121340/8841	3
2	Comparison 1	R-HSA-453279	Mitotic G1-G1/S phases	7/145	149/10554	0.00443031	0.436064	9491/5685/6714/28227/4173/4176/891	7
3	Comparison 1	R-HSA-69275	G2/M Transition	8/145	194/10554	0.00527058	0.436064	9491/5685/984/28227/728642/11116/10381/891	8
4	Comparison 1	R-HSA-453274	Mitotic G2-G2/M phases	8/145	196/10554	0.00560071	0.436064	9491/5685/984/28227/728642/11116/10381/891	8
5	Comparison 1	R-HSA-8878166	Transcriptional regulation by RUNX2	6/145	121/10554	0.00639749	0.436064	9491/5685/6714/891/121340/8841	6
6	Comparison 1	R-HSA-69242	S Phase	7/145	161/10554	0.00672671	0.436064	9491/5425/113130/5685/4173/4176/8243	7
7	Comparison 1	R-HSA-1852241	Organelle biogenesis and maintenance	10/145	294/10554	0.00729088	0.436064	4580/54806/6742/11116/10381/8100/516/514/123016/8841	10
8	Comparison 1	R-HSA-2470946	Cohesin Loading onto Chromatin	2/145	10/10554	0.0078476	0.436064	25836/8243	2
9	Comparison 1	R-HSA-8868766	rRNA processing in the mitochondrion	2/145	10/10554	0.0078476	0.436064	9692/387338	2
10	Comparison 1	R-HSA-8949613	Cristae formation	3/145	31/10554	0.00861665	0.436064	4580/516/514	3
11	Comparison 1	R-HSA-69206	G1/S Transition	6/145	131/10554	0.00931053	0.436064	9491/5685/28227/4173/4176/891	6
12	Comparison 1	R-HSA-69190	DNA strand elongation	3/145	32/10554	0.00941375	0.436064	5425/4173/4176	3
13	Comparison 1	R-HSA-8941326	RUNX2 regulates bone development	3/145	32/10554	0.00941375	0.436064	6714/121340/8841	3
14	Comparison 1	R-HSA-2468052	Establishment of Sister Chromatid Cohesion	2/145	11/10554	0.0095056	0.436064	113130/8243	2
15	Comparison 1	R-HSA-1592230	Mitochondrial biogenesis	5/145	95/10554	0.00984772	0.436064	4580/6742/516/514/8841	5
16	Comparison 1	R-HSA-176974	Unwinding of DNA	2/145	12/10554	0.0113047	0.469292	4173/4176	2
17	Comparison 1	R-HSA-445355	Smooth Muscle Contraction	3/145	37/10554	0.0140315	0.493506	7170/4637/7414	3
18	Comparison 1	R-HSA-8956319	Nucleobase catabolism	3/145	37/10554	0.0140315	0.493506	9583/1806/131870	3
19	Comparison 1	R-HSA-68867	Assembly of the pre-replicative complex	4/145	68/10554	0.0141169	0.493506	9491/5685/4173/4176	4
20	Comparison 2	R-HSA-75153	Apoptotic execution phase	6/143	52/10554	6.79024e-05	0.0451015	1676/3836/22985/118/5317/6709	6
21	Comparison 2	R-HSA-72187	mRNA 3'-end processing	5/143	58/10554	0.00109575	0.278381	26097/4116/55110/7919/6430	5
22	Comparison 2	R-HSA-111465	Apoptotic cleavage of cellular proteins	4/143	38/10554	0.00166806	0.278381	22985/118/5317/6709	4
23	Comparison 2	R-HSA-109688	Cleavage of Growing Transcript in the Termination Region	5/143	67/10554	0.00209558	0.278381	26097/4116/55110/7919/6430	5
24	Comparison 2	R-HSA-73856	RNA Polymerase II Transcription Termination	5/143	67/10554	0.00209558	0.278381	26097/4116/55110/7919/6430	5
25	Comparison 2	R-HSA-159236	Transport of Mature mRNA derived from an Intron-Containing Transcript	5/143	74/10554	0.00324146	0.358835	26097/4116/55110/7919/6430	5
26	Comparison 2	R-HSA-5620924	Intraflagellar transport	4/143	52/10554	0.00528676	0.425654	10381/8100/57728/89891	4
27	Comparison 2	R-HSA-72202	Transport of Mature Transcript to Cytoplasm	5/143	83/10554	0.0053037	0.425654	26097/4116/55110/7919/6430	5
28	Comparison 2	R-HSA-72203	Processing of Capped Intron-Containing Pre-mRNA	9/143	243/10554	0.00576757	0.425654	6627/26097/4116/55110/7919/11157/3187/6430/3192	9
29	Comparison 2	R-HSA-109581	Apoptosis	7/143	169/10554	0.00807586	0.427604	5685/1676/3836/22985/118/5317/6709	7
30	Comparison 2	R-HSA-1839124	FGFR1 mutant receptor activation	3/143	31/10554	0.00829527	0.427604	2260/11160/7750	3
31	Comparison 2	R-HSA-5357801	Programmed Cell Death	7/143	172/10554	0.00885509	0.427604	5685/1676/3836/22985/118/5317/6709	7
32	Comparison 2	R-HSA-69190	DNA strand elongation	3/143	32/10554	0.00906388	0.427604	8318/5982/4174	3
33	Comparison 2	R-HSA-176974	Unwinding of DNA	2/143	12/10554	0.0110078	0.427604	8318/4174	2
34	Comparison 2	R-HSA-264870	Caspase-mediated cleavage of cytoskeletal proteins	2/143	12/10554	0.0110078	0.427604	118/6709	2
35	Comparison 2	R-HSA-114604	GPVI-mediated activation cascade	3/143	35/10554	0.0116133	0.427604	27040/5291/8503	3
36	Comparison 2	R-HSA-72163	mRNA Splicing - Major Pathway	7/143	183/10554	0.0121896	0.427604	6627/4116/55110/11157/3187/6430/3192	7
37	Comparison 2	R-HSA-1358803	Downregulation of ERBB2:ERBB3 signaling	2/143	13/10554	0.0128945	0.427604	9101/10193	2
38	Comparison 2	R-HSA-140342	Apoptosis induced DNA fragmentation	2/143	13/10554	0.0128945	0.427604	1676/3836	2
39	Comparison 2	R-HSA-211227	Activation of DNA fragmentation factor	2/143	13/10554	0.0128945	0.427604	1676/3836	2
40	Comparison 2	R-HSA-176187	Activation of ATR in response to replication stress	3/143	37/10554	0.0135193	0.427604	8318/5982/4174	3
41	Comparison 2	R-HSA-5655302	Signaling by FGFR1 in disease	3/143	38/10554	0.0145352	0.436877	2260/11160/7750	3
42	Comparison 2	R-HSA-72172	mRNA Splicing	7/143	191/10554	0.015128	0.436877	6627/4116/55110/11157/3187/6430/3192	7
43	Comparison 2	R-HSA-5696400	Dual Incision in GG-NER	3/143	41/10554	0.0178363	0.473882	2071/2067/5982	3
44	Comparison 2	R-HSA-8853659	RET signaling	3/143	41/10554	0.0178363	0.473882	5598/5291/8503	3
45	Comparison 2	R-HSA-927802	Nonsense-Mediated Decay (NMD)	5/143	115/10554	0.0199206	0.490055	6187/4116/55110/9887/200916	5
46	Comparison 2	R-HSA-975957	Nonsense Mediated Decay (NMD) enhanced by the Exon Junction Complex (EJC)	5/143	115/10554	0.0199206	0.490055	6187/4116/55110/9887/200916	5
47	Comparison 3	R-HSA-72203	Processing of Capped Intron-Containing Pre-mRNA	14/138	243/10554	3.3735e-06	0.00183589	8563/26097/3178/4116/55110/7919/9295/51593/3187/3181/6430/27316/55696/3192	14
48	Comparison 3	R-HSA-72187	mRNA 3'-end processing	7/138	58/10554	9.67385e-06	0.0026323	8563/26097/4116/55110/7919/9295/6430	7
49	Comparison 3	R-HSA-109688	Cleavage of Growing Transcript in the Termination Region	7/138	67/10554	2.53731e-05	0.00292229	8563/26097/4116/55110/7919/9295/6430	7
50	Comparison 3	R-HSA-73856	RNA Polymerase II Transcription Termination	7/138	67/10554	2.53731e-05	0.00292229	8563/26097/4116/55110/7919/9295/6430	7
51	Comparison 3	R-HSA-72163	mRNA Splicing - Major Pathway	11/138	183/10554	2.68489e-05	0.00292229	3178/4116/55110/9295/51593/3187/3181/6430/27316/55696/3192	11
52	Comparison 3	R-HSA-72172	mRNA Splicing	11/138	191/10554	3.98532e-05	0.00361476	3178/4116/55110/9295/51593/3187/3181/6430/27316/55696/3192	11
53	Comparison 3	R-HSA-159236	Transport of Mature mRNA derived from an Intron-Containing Transcript	7/138	74/10554	4.86629e-05	0.00378327	8563/26097/4116/55110/7919/9295/6430	7
54	Comparison 3	R-HSA-72202	Transport of Mature Transcript to Cytoplasm	7/138	83/10554	0.000101832	0.00692725	8563/26097/4116/55110/7919/9295/6430	7
55	Comparison 3	R-HSA-6791226	Major pathway of rRNA processing in the nucleolus and cytosol	8/138	185/10554	0.00292948	0.177139	1454/8780/705/5394/6132/27341/51121/6137	8
56	Comparison 3	R-HSA-8868773	rRNA processing in the nucleus and cytosol	8/138	195/10554	0.00403682	0.219688	1454/8780/705/5394/6132/27341/51121/6137	8
57	Comparison 3	R-HSA-72312	rRNA processing	8/138	205/10554	0.00544322	0.269296	1454/8780/705/5394/6132/27341/51121/6137	8
58	Comparison 3	R-HSA-9010553	Regulation of expression of SLITs and ROBOs	7/138	171/10554	0.0071189	0.298516	5685/4116/55110/6132/51121/8453/6137	7
59	Comparison 3	R-HSA-425381	Bicarbonate transporters	2/138	10/10554	0.0071309	0.298516	6522/9497	2
60	Comparison 3	R-HSA-2022090	Assembly of collagen fibrils and other multimeric structures	4/138	61/10554	0.0082112	0.319187	4017/3918/1291/1292	4
61	Comparison 3	R-HSA-176974	Unwinding of DNA	2/138	12/10554	0.0102812	0.349698	4176/4174	2
62	Comparison 3	R-HSA-73621	Pyrimidine catabolism	2/138	12/10554	0.0102812	0.349698	1806/30833	2
63	Comparison 3	R-HSA-2046104	alpha-linolenic (omega3) and linoleic (omega6) acid metabolism	2/138	13/10554	0.0120472	0.364235	2180/51	2
64	Comparison 3	R-HSA-2046106	alpha-linolenic acid (ALA) metabolism	2/138	13/10554	0.0120472	0.364235	2180/51	2
65	Comparison 3	R-HSA-927802	Nonsense-Mediated Decay (NMD)	5/138	115/10554	0.0173505	0.472115	4116/55110/6132/51121/6137	5
66	Comparison 3	R-HSA-975957	Nonsense Mediated Decay (NMD) enhanced by the Exon Junction Complex (EJC)	5/138	115/10554	0.0173505	0.472115	4116/55110/6132/51121/6137	5
